# Supplementary material for: Oligonucleotide Primers for Targeted Amplification of Single-Copy Nuclear Genes in Apocritan Hymenoptera
Source: PLoS One. 2012 Jun 29;7(6):e39826. doi: 10.1371/journal.pone.0039826 (PMC3387199; doi:10.1371/journal.pone.0039826)
Supplement: Table S1 — Inferred degenerate oligonucleotide primers for studying single-copy nuclear genes in apocritan Hymenoptera. (XLS) [file pone.0039826.s002.xls]

## Sheet: Degenerated PCR primers
ID	HOG-Gene	Primer number	Tail number	Sequence of forward primer (5' -> 3')	Length	Degeneration degree of forward primer	Tm min (° C)	Tm max (° C)	Tm av (° C)	Sequence of reverse primer (5' -> 3')	Length	Degeneration degree of reverse primer	Tm min (° C)	Tm max (° C)	Tm av (° C)	Total degree of deneration	Size of expected PCR product - min	Size of expected PCR product - max	Nucleotide divergence of amplified region	Size of amplified region -min	Size of amplified region -max	Intronic nucleotides of amplified region - min	Intronic nucleotides of amplified region - max	Exonic nucleotides of amplified region - min	Exonic nucleotides of amplified region - max	Intron sites in N. vitripennis	Intron sites in A. mellifera	Intron sites in H. saltator	Intron sites in L. humile	Intron sites in C. floridanus	Intron sites in P. barbatus	Intron sites in S. invicta	Intron sites in A. echinator	Intron sites in A. cephalotes	Exon sites in N. vitripennis	Exon sites in A. mellifera	Exon sites in H. saltator	Exon sites in L. humile	Exon sites in C. floridanus	Exon sites in P. barbatus	Exon sites in S. invicta	Exon sites in A. echinator	Exon sites in A. cephalotes	Sequence ID in OGS of N. vitripennis	Sequence ID in OGS of A. mellifera	Sequence ID in OGS of H. saltator	Sequence ID in OGS of L. humile	Sequence ID in OGS of C. floridanus	Sequence ID in OGS of P. barbatus
HOG2896_01_B	HOG2896	01	B	ACAACAAYGRSTACGACAAC	20	8	51.2498	56.3436	53.7115	TTCTCCGGYTTCATGTCRCA	20	4	54.6026	59.6875	57.1534	32	499	499	0.1234	423	423	0	0	423	423	0	0	0	0	0	0	0	0	0	423	423	423	423	423	423	423	423	423	NV16659-PA	GB18276-PA	08732	LH16479-PA	09491	PB17352-PA
HOG2896_02_D	HOG2896	02	D	ACAACAAYGRSTACGACAAC	20	8	51.2498	56.3436	53.7115	TTCTTCTTGATSARCTCGTA	20	4	50.8659	53.1637	52.0148	32	387	387	0.1201	309	309	0	0	309	309	0	0	0	0	0	0	0	0	0	309	309	309	309	309	309	309	309	309	NV16659-PA	GB18276-PA	08732	LH16479-PA	09491	PB17352-PA
HOG2900_01_B	HOG2900	01	B	CCATGYCTGCACTATCTGYTA	21	4	54.2043	59.1418	56.6736	RTYTCHRCYTCCCARCAYTC	20	192	48.6732	62.8452	55.6832	768	771	895	0.3525	694	818	0	149	545	818	149	0	0	0	0	0	0	0	0	545	791	818	758	758	776	758	764	773	NV22330-PA	GB18965-PA	13118	LH17264-PA	09632	PB11095-PA
HOG2921_02_D	HOG2921	02	D	CATAARTCWGARGCTTGYAG	20	16	47.2625	54.2795	50.7729	AYCATHCCYTTYACYTCRTC	20	96	45.6925	58.5305	51.9884	1536	943	982	0.1936	865	904	135	254	640	733	165	135	171	174	254	173	162	163	157	730	730	733	715	640	730	730	733	733	NV17853-PA	GB12740-PA	08494	LH13451-PA	01214	PB21747-PA
HOG2921_01_B	HOG2921	01	B	ACRATGGAAGARTTAATGGC	20	4	49.248	52.9592	51.1086	AYCATHCCYTTYACYTCRTC	20	96	45.6925	58.5305	51.9884	384	875	913	0.1955	799	837	135	254	574	664	165	135	171	174	254	173	162	163	157	664	664	664	652	574	664	664	664	664	NV17853-PA	GB12740-PA	08494	LH13451-PA	01214	PB21747-PA
HOG2921_03_A	HOG2921	03	A	WCATAARTCWGARGCTTGYAG	21	32	48.5445	56.0804	52.2633	AYCATHCCYTTYACYTCRTC	20	96	45.6925	58.5305	51.9884	3072	942	981	0.1936	865	904	135	254	640	733	165	135	171	174	254	173	162	163	157	730	730	733	715	640	730	730	733	733	NV17853-PA	GB12740-PA	08494	LH13451-PA	01214	PB21747-PA
HOG2939_01_B	HOG2939	01	B	ARGARGGRCAATTRTGGTATC	21	16	48.4201	56.981	52.7338	AYTBTCACAGCCAATRCGAC	20	12	52.3613	58.4795	55.5822	192	515	664	0.1076	438	587	81	230	357	357	81	95	174	196	230	224	144	120	193	357	357	357	357	357	357	357	357	357	NV10527-PA	GB18936-PA	02710	LH12939-PA	01083	PB11933-PA
HOG2941_02_C	HOG2941	02	C	GCTATTCTTGGWTTYCAYTC	20	8	47.9144	52.014	49.9662	CSARYTGYGTRATTTCCATYTC	22	64	49.9134	59.6421	54.7211	512	795	849	0.1527	713	767	232	286	481	481	249	283	235	232	286	247	253	258	251	481	481	481	481	481	481	481	481	481	NV50565-PA	GB15450-PA	03034	LH20007-PA	05187	PB22210-PA
HOG2941_01_A	HOG2941	01	A	CAYTCYATGATGAAYCARGATC	22	16	47.9405	56.1668	52.0483	YGGGCTTATRAARTTYGTYTC	21	32	48.1187	56.6881	52.4101	512	575	606	0.1604	496	527	152	183	344	344	153	168	152	156	183	173	166	169	162	344	344	344	344	344	344	344	344	344	NV50565-PA	GB15450-PA	03034	LH20007-PA	05187	PB22210-PA
HOG2941_04_B	HOG2941	04	B	GCTATTCTTGGWTTYCAYTCYATG	24	16	51.1978	57.1749	54.1888	GGGCTTATRAARTTYGTYTCMAC	23	32	50.5911	58.6855	54.6466	512	589	620	0.1565	506	537	152	183	354	354	153	168	152	156	183	173	166	169	162	354	354	354	354	354	354	354	354	354	NV50565-PA	GB15450-PA	03034	LH20007-PA	05187	PB22210-PA
HOG2941_03_D	HOG2941	03	D	GCTATTCTTGGWTTYCAYTCYATG	24	16	51.1978	57.1749	54.1888	ACSARYTGYGTRATTTCCAT	20	32	48.283	57.7294	52.9463	512	794	848	0.153	712	766	232	286	480	480	249	283	235	232	286	247	253	258	251	480	480	480	480	480	480	480	480	480	NV50565-PA	GB15450-PA	03034	LH20007-PA	05187	PB22210-PA
HOG3009_01_C	HOG3009	01	C	MTGAAAGAGAYAADTGGATWCA	22	24	47.695	53.1338	50.1743	ARAATAGGTTTDCCWGCCAT	20	12	50.4432	54.5981	52.1515	288	464	653	0.168	382	571	72	261	310	310	73	72	261	109	124	87	79	75	92	310	310	310	310	310	310	310	310	310	NV15123-PA	GB17317-PA	06900	LH24533-PA	07942	PB24615-PA
HOG3050_01_C	HOG3050	01	C	ATHGGWGGWATGGAYATGCA	20	24	50.1043	57.3506	53.6218	TTTRACATTRGTHGTYTGATCA	22	24	46.1575	55.1087	50.5279	576	541	883	0.1299	459	801	81	423	378	378	89	93	145	99	110	81	84	396	423	378	378	378	378	378	378	378	378	378	NV15789-PA	GB19878-PA	16246	LH19643-PA	13575	PB16461-PA
HOG3055_02_B	HOG3055	02	B	TRTATTATYTRTGGCARTTRGC	22	32	46.5969	55.9089	51.3361	CYTTRTCRATCATRTCRTAWCG	22	64	45.7337	57.1501	51.5189	2048	693	889	0.2042	613	809	115	352	442	517	240	352	205	153	167	162	115	159	156	442	457	457	460	457	457	517	457	457	NV16293-PA	GB10462-PA	05679	LH24153-PA	01166	PB20093-PA
HOG3055_01_A	HOG3055	01	A	RTATTATYTRTGGCARTTRGC	21	32	45.276	54.9102	50.1436	CYTTRTCRATCATRTCRTAWCG	22	64	45.7337	57.1501	51.5189	2048	692	888	0.2042	613	809	115	352	442	517	240	352	205	153	167	162	115	159	156	442	457	457	460	457	457	517	457	457	NV16293-PA	GB10462-PA	05679	LH24153-PA	01166	PB20093-PA
HOG3071_01_A	HOG3071	01	A	ACTTYATMATYTAYTAYCTSACSGA	25	128	49.253	57.4639	53.3635	TTYGCCCARTAYCTCATCAT	20	8	50.3559	56.6435	53.5115	1024	557	1031	0.1657	476	950	76	550	397	400	153	160	98	76	340	221	414	550	528	400	397	400	400	400	400	400	400	400	NV12591-PA	GB18414-PA	12183	LH22629-PA	11955	PB18245-PA
HOG3071_01_B	HOG3071	01	B	ACTTYATMATYTAYTAYCTSACSGA	25	128	49.253	57.4639	53.3635	TTYGCCCARTAYCTCATCAT	20	8	50.3559	56.6435	53.5115	1024	557	1031	0.1657	476	950	76	550	397	400	153	160	98	76	340	221	414	550	528	400	397	400	400	400	400	400	400	400	NV12591-PA	GB18414-PA	12183	LH22629-PA	11955	PB18245-PA
HOG3116_01_C	HOG3116	01	C	ATWGTTAAAGCHGTWTCYGC	20	24	48.3789	55.8049	51.6931	CATWATYCTRCTRTGYTTCCA	21	32	45.8798	55.7432	50.8278	768	382	488	0.1636	301	407	0	106	301	301	0	106	96	74	87	81	74	71	68	301	301	301	301	301	301	301	301	301	NV14392-PA	GB15232-PA	09045	LH16466-PA	01106	PB17338-PA
HOG3117_01_C	HOG3117	01	C	TWYGAYATGCCATTTATGCT	20	8	48.3407	54.0198	51.0663	TCWTSRTCCCATTTCCAYTG	20	16	51.8288	56.2444	54.014	128	896	1069	0.2505	816	989	316	611	322	508	398	332	371	439	611	316	367	505	378	490	484	484	418	322	508	484	484	484	NV14391-PA	GB10465-PA	00317	LH16472-PA	01107	PB17340-PA
HOG3117_01_B	HOG3117	01	B	TWYGAYATGCCATTTATGCT	20	8	48.3407	54.0198	51.0663	TCWTSRTCCCATTTCCAYTG	20	16	51.8288	56.2444	54.014	128	892	1065	0.2505	816	989	316	611	322	508	398	332	371	439	611	316	367	505	378	490	484	484	418	322	508	484	484	484	NV14391-PA	GB10465-PA	00317	LH16472-PA	01107	PB17340-PA
HOG3119_01_B	HOG3119	01	B	AAACAYTTYGCDTTTATGCA	20	12	48.3459	54.559	51.0871	GGYACHGTYTCATCYTCCAT	20	24	50.5767	59.8699	54.7925	288	843	890	0.1712	767	814	202	241	565	601	213	239	241	213	202	208	223	222	215	601	565	568	565	565	565	568	565	565	NV12070-PA	GB11927-PA	00314	LH16470-PA	01109	PB17334-PA
HOG3131_02_C	HOG3131	02	C	TGATGAARGACAACAAYYTGGT	22	8	51.3331	56.1632	53.6117	TGATYTCGGAAGCGCCCTTGGT	22	2	61.3308	62.4558	61.8933	16	511	511	0.1626	427	427	0	93	334	427	93	0	0	0	0	0	0	0	0	334	427	427	427	427	427	427	427	427	NV50106-PA	GB13865-PA	12450	LH17220-PA	10185	PB21039-PA
HOG3131_01_B	HOG3131	01	B	GATGAARGACAACAAYYTGGT	21	8	50.069	55.1905	52.4851	TTCATGATGATYTCGGAAGCGC	22	2	57.6993	58.8529	58.2761	16	513	513	0.16	434	434	0	93	341	434	93	0	0	0	0	0	0	0	0	341	434	434	434	434	434	434	434	434	NV50106-PA	GB13865-PA	12450	LH17220-PA	10185	PB21039-PA
HOG3134_02_A	HOG3134	02	A	TGGACAATAAATTRAARTTTTCSGA	25	8	51.4824	54.8196	53.1526	TCAAACACRGGRAYRCAACA	20	16	50.7531	60.8587	55.953	128	895	928	0.2641	814	847	0	25	799	847	0	0	0	25	0	0	0	0	0	817	847	832	799	838	814	835	823	823	NV31011-PA	GB19515-PA	02208	LH11920-PA	00911	PB12465-PA
HOG3134_02_B	HOG3134	02	B	TGGACAATAAATTRAARTTTTCSGA	25	8	51.4824	54.8196	53.1526	TCAAACACRGGRAYRCAACA	20	16	50.7531	60.8587	55.953	128	895	928	0.2641	814	847	0	25	799	847	0	0	0	25	0	0	0	0	0	817	847	832	799	838	814	835	823	823	NV31011-PA	GB19515-PA	02208	LH11920-PA	00911	PB12465-PA
HOG3134_03_D	HOG3134	03	D	TGGACAATAAATTRAARTTTTCSGA	25	8	51.4824	54.8196	53.1526	YTTCTTTGGTTTDGAYTCYTG	21	24	47.5959	54.4813	50.9454	192	985	1018	0.2533	901	934	0	25	886	934	0	0	0	25	0	0	0	0	0	904	934	919	886	925	901	922	910	910	NV31011-PA	GB19515-PA	02208	LH11920-PA	00911	PB12465-PA
HOG3134_01_C	HOG3134	01	C	GGACAATAAATTRAARTTTTCSGA	24	8	50.3466	53.8745	52.1124	YTTCTTTGGTTTDGAYTCYTG	21	24	47.5959	54.4813	50.9454	192	986	1019	0.2533	901	934	0	25	886	934	0	0	0	25	0	0	0	0	0	904	934	919	886	925	901	922	910	910	NV31011-PA	GB19515-PA	02208	LH11920-PA	00911	PB12465-PA
HOG3136_07_C	HOG3136	07	C	RCGAATGCTYTCTGTGATATC	21	4	51.3562	54.5574	52.9523	TCYTCRTTAATTTGTTTCATCACAG	25	4	52.0775	55.5849	53.8335	16	525	838	0.1664	439	752	59	372	308	380	372	89	100	72	144	94	69	63	59	380	380	380	380	308	380	380	380	380	NV13195-PA	GB12788-PA	12558	LH11940-PA	00908	PB12475-PA
HOG3136_10_C	HOG3136	10	C	TGTGATGAAACAAATTAAYGARGAT	25	4	50.7549	54.2288	52.4939	GCTARTTGACGWAYTTGATG	20	8	48.4685	52.4775	50.4763	32	635	781	0.1573	550	696	142	288	381	411	185	165	192	154	196	142	288	199	187	411	408	408	408	408	408	408	381	408	NV13195-PA	GB12788-PA	12558	LH11940-PA	00908	PB12475-PA
HOG3136_04_C	HOG3136	04	C	GCHTGTTTRAAATTYGTYGA	20	24	47.3669	55.6349	51.2557	CGATTNGATATCACAGARAGCATTC	25	8	53.3774	56.8808	55.3401	192	428	582	0.1822	343	497	75	192	182	305	95	75	126	97	192	80	88	161	77	305	305	305	305	305	305	305	182	305	NV13195-PA	GB12788-PA	12558	LH11940-PA	00908	PB12475-PA
HOG3136_01_B	HOG3136	01	B	CGAATGCTYTCTGTGATATC	20	2	50.2754	51.5219	50.8987	TCYTCRTTAATTTGTTTCATCAC	23	4	49.5557	53.3803	51.4703	8	520	833	0.1656	441	754	59	372	310	382	372	89	100	72	144	94	69	63	59	382	382	382	382	310	382	382	382	382	NV13195-PA	GB12788-PA	12558	LH11940-PA	00908	PB12475-PA
HOG3136_05_B	HOG3136	05	B	GCHTGTTTRAAATTYGTYGA	20	24	47.3669	55.6349	51.2557	GATATCACAGARAGCATTCG	20	2	50.2754	51.5219	50.8987	48	418	572	0.1992	342	496	75	192	181	304	95	75	126	97	192	80	88	161	77	304	304	304	304	304	304	304	181	304	NV13195-PA	GB12788-PA	12558	LH11940-PA	00908	PB12475-PA
HOG3136_02_D	HOG3136	02	D	CTYTCTGTGATATCNAATCGCTG	23	8	52.5292	56.3339	54.6593	TCYTCRTTAATTTGTTTCATCAC	23	4	49.5557	53.3803	51.4703	32	516	829	0.1676	432	745	59	372	301	373	372	89	100	72	144	94	69	63	59	373	373	373	373	301	373	373	373	373	NV13195-PA	GB12788-PA	12558	LH11940-PA	00908	PB12475-PA
HOG3136_08_D	HOG3136	08	D	TGATGAAACAAATTAAYGARGAT	23	4	47.8897	51.6857	49.7902	GCTARTTGACGWAYTTGATG	20	8	48.4685	52.4775	50.4763	32	631	777	0.1579	550	696	142	288	381	411	185	165	192	154	196	142	288	199	187	411	408	408	408	408	408	408	381	408	NV13195-PA	GB12788-PA	12558	LH11940-PA	00908	PB12475-PA
HOG3136_03_D	HOG3136	03	D	GCHTGTTTRAAATTYGTYGA	20	24	47.3669	55.6349	51.2557	CAGCGATTNGATATCACAGA	20	4	50.6716	53.8469	52.5175	96	429	583	0.181	351	505	75	192	190	313	95	75	126	97	192	80	88	161	77	313	313	313	313	313	313	313	190	313	NV13195-PA	GB12788-PA	12558	LH11940-PA	00908	PB12475-PA
HOG3136_09_A	HOG3136	09	A	TGCTYTCTGTGATATCNAATCGC	23	8	53.9156	57.6327	55.9997	TCYTCRTTAATTTGTTTCATCACA	24	4	50.7788	54.3859	52.5846	32	516	829	0.1671	433	746	59	372	302	374	372	89	100	72	144	94	69	63	59	374	374	374	374	302	374	374	374	374	NV13195-PA	GB12788-PA	12558	LH11940-PA	00908	PB12475-PA
HOG3136_06_A	HOG3136	06	A	GCHTGTTTRAAATTYGTYGA	20	24	47.3669	55.6349	51.2557	YGTRAAWGCTATRTTYTGYTG	21	64	45.6099	55.5551	50.5842	1536	473	627	0.1919	396	550	75	192	235	358	95	75	126	97	192	80	88	161	77	358	358	358	358	358	358	358	235	358	NV13195-PA	GB12788-PA	12558	LH11940-PA	00908	PB12475-PA
HOG3171_01_C	HOG3171	01	C	ATGAGAGARTGGGGMGTNGAAG	22	16	54.0155	61.7353	58.1632	YGGAAGRCAYCKCCAAGGCA	20	16	55.6458	65.6872	60.679	256	388	588	0.1619	306	506	0	200	306	306	157	175	200	0	0	0	0	0	0	306	306	306	306	306	306	306	306	306	NV15506-PA	GB20041-PA	07898	LH13100-PA	10293	PB14406-PA
HOG3197_01_A	HOG3197	01	A	CTYATGGAWCARTAYTTCAAWCG	23	32	49.1189	55.1051	52.1283	RTTYTGRTGRCGAYTCTGGT	20	32	50.3128	59.2968	54.838	1024	459	540	0.1859	380	461	0	0	380	461	0	0	0	0	0	0	0	0	0	461	380	383	395	392	392	398	392	392	NV14982-PA	GB15827-PA	04225	LH19255-PA	06259	PB22110-PA
HOG3216_01_A	HOG3216	01	A	TRAARGARGCTTTYGARGCT	20	32	49.8229	57.9296	53.9312	TRTCYTTRCTMAGYTCCATRTC	22	64	46.7805	59.6146	53.3339	2048	446	575	0.1357	368	497	68	197	300	300	77	68	163	197	165	179	148	159	161	300	300	300	300	300	300	300	300	300	NV17699-PA	GB11554-PA	06893	LH11887-PA	07959	PB16784-PA
HOG3253_01_A	HOG3253	01	A	AAAGTKTGGTGYTAYYCWGTG	21	32	50.2604	58.2754	54.1214	TGTCKRTAYTCRTGYTCCAT	20	32	46.5668	58.4791	52.737	1024	689	777	0.1762	612	700	0	88	612	612	88	0	0	0	0	0	0	0	0	612	612	612	612	612	612	612	612	612	NV17836-PA	GB17228-PA	08504	LH16141-PA	02428	PB21752-PA
HOG3264_01_A	HOG3264	01	A	AAATHATWGGRGARGGWCAAT	21	48	47.2424	55.1212	50.7719	CCHARCATYARWATYTCCCA	20	96	45.4483	56.7452	51.1196	4608	771	1006	0.2019	694	929	155	396	458	539	155	271	396	375	290	289	287	262	295	539	539	533	458	539	539	539	539	539	NV50054-PA	GB14643-PA	02879	LH14654-PA	11754	PB12124-PA
HOG3268_01_B	HOG3268	01	B	ATCGTBTCNYTGCCRTTYGC	20	96	53.9151	64.5936	59.1076	ACCARCCCCARTCRCCRATCT	21	16	55.961	64.2017	60.1178	1536	514	597	0.1479	437	520	0	83	437	437	83	0	0	0	0	0	0	0	0	437	437	437	437	437	437	437	437	437	NV15949-PA	GB10226-PA	13341	LH18774-PA	11021	PB12568-PA
HOG3394_01_A	HOG3394	01	A	ATGGAYGTBGTRAARCARAG	20	48	47.7363	58.1889	53.3015	YGAYTTKGGTGGYTCTTGAG	20	16	51.2907	58.7537	55.0104	768	600	647	0.2049	524	571	45	197	374	497	150	160	197	165	162	171	45	163	166	374	374	374	374	374	374	497	374	374	NV50109-PA	GB16637-PA	07082	LH19964-PA	04050	PB14320-PA
HOG3403_01_B	HOG3403	01	B	GGWGCWGAYRTTTTRGATTC	20	32	46.7165	55.7269	51.3656	YCTYTGATRRTCTTTNACACT	21	64	45.7495	54.391	49.9548	2048	743	809	0.1906	666	732	140	206	520	526	140	206	201	176	182	183	175	195	174	526	526	526	520	526	526	526	526	526	NV17638-PA	GB12224-PA	07411	LH21979-PA	00120	PB16075-PA
HOG3403_01_D	HOG3403	01	D	GGWGCWGAYRTTTTRGATTC	20	32	46.7165	55.7269	51.3656	YCTYTGATRRTCTTTNACACT	21	64	45.7495	54.391	49.9548	2048	745	811	0.1906	666	732	140	206	520	526	140	206	201	176	182	183	175	195	174	526	526	526	520	526	526	526	526	526	NV17638-PA	GB12224-PA	07411	LH21979-PA	00120	PB16075-PA
HOG3406_01_D	HOG3406	01	D	TGTDGAAGATTAYGAACCTAC	21	6	47.2569	52.4748	49.7717	TWGTTTCYACRTAWGGWACAC	21	32	48.5789	54.6929	51.64	192	472	876	0.1066	392	796	81	485	311	311	485	81	105	123	130	131	167	138	145	311	311	311	311	311	311	311	311	311	NV15633-PA	GB12838-PA	03973	LH21970-PA	00132	PB16069-PA
HOG3411_02_D	HOG3411	02	D	RGAYTAYAGAGCWTGGTATG	20	16	46.593	53.1226	49.8526	GGATCYGTYTCRTTCATRTC	20	16	47.0021	56.2506	51.6673	256	688	1072	0.1838	610	994	113	509	479	500	150	159	193	139	139	136	509	125	113	485	482	485	479	488	485	485	485	500	NV10887-PA	GB19210-PA	03961	LH11270-PA	00141	PB21865-PA
HOG3411_02_B	HOG3411	02	B	RGAYTAYAGAGCWTGGTATG	20	16	46.593	53.1226	49.8526	GGATCYGTYTCRTTCATRTC	20	16	47.0021	56.2506	51.6673	256	686	1070	0.1838	610	994	113	509	479	500	150	159	193	139	139	136	509	125	113	485	482	485	479	488	485	485	485	500	NV10887-PA	GB19210-PA	03961	LH11270-PA	00141	PB21865-PA
HOG3411_01_A	HOG3411	01	A	GRGAYTAYAGAGCWTGGTATG	21	16	48.5402	55.4859	52.0135	GGATCYGTYTCRTTCATRTC	20	16	47.0021	56.2506	51.6673	256	687	1071	0.1838	610	994	113	509	479	500	150	159	193	139	139	136	509	125	113	485	482	485	479	488	485	485	485	500	NV10887-PA	GB19210-PA	03961	LH11270-PA	00141	PB21865-PA
HOG3423_01_B	HOG3423	01	B	AGTGTTGCTCTGGCATCTCT	20	1	55.5962	55.5962	55.5962	CCCARYTCRTTDATRCTACA	20	48	45.4979	57.6673	51.1221	48	659	809	0.2967	583	733	0	144	535	733	0	0	144	0	0	0	0	0	0	586	583	535	721	718	718	733	715	715	NV11554-PA	GB18386-PA	02168	LH21148-PA	08535	PB25870-PA
HOG3423_01_A	HOG3423	01	A	AGTGTTGCTCTGGCATCTCT	20	1	55.5962	55.5962	55.5962	CCCARYTCRTTDATRCTACA	20	48	45.4979	57.6673	51.1221	48	659	809	0.2967	583	733	0	144	535	733	0	0	144	0	0	0	0	0	0	586	583	535	721	718	718	733	715	715	NV11554-PA	GB18386-PA	02168	LH21148-PA	08535	PB25870-PA
HOG3488_01_B	HOG3488	01	B	TTTCAYRTBGAYTTYGGTCA	20	48	46.1127	57.0912	52.0697	GTYTTCCAMGARTTRCARAG	20	32	46.3489	56.5772	51.4924	1536	407	531	0.1794	331	455	0	124	331	400	0	94	124	68	91	10	89	82	82	331	331	331	331	331	400	331	331	331	NV17291-PA	GB19635-PA	03492	LH24494-PA	06959	PB24952-PA
HOG3495_01_B	HOG3495	01	B	GAYTGGAATCCDCARATGGA	20	12	51.5204	58.2259	54.482	TCRTCDATYTTRCGYTGYTC	20	96	47.3302	61.8988	54.5831	1152	773	984	0.1823	697	908	0	211	697	697	211	0	0	0	0	0	0	0	0	697	697	697	697	697	697	697	697	697	NV15374-PA	GB14577-PA	10566	LH16817-PA	07758	PB24926-PA
HOG3554_01_A	HOG3554	01	A	ATGGGMCAAGATGARGGAATG	21	4	53.466	58.1028	55.7805	TATSSTTCTAAWGTRTCRCTACA	23	32	49.7897	55.8875	52.9405	128	769	871	0.1474	689	791	173	275	516	516	180	275	253	173	226	217	185	217	201	516	516	516	516	516	516	516	516	516	NV15914-PA	GB14093-PA	02354	LH24198-PA	02276	PB15121-PA
HOG3554_03_B	HOG3554	03	B	TGYCCRCTBATTACHGAATC	20	36	47.5563	58.1802	52.8844	ATACTGYACRCAYTTRRTACG	21	32	46.639	58.9034	52.6867	1152	583	727	0.1674	506	650	79	223	427	427	89	79	106	82	95	223	220	85	84	427	427	427	427	427	427	427	427	427	NV15914-PA	GB14093-PA	02354	LH24198-PA	02276	PB15121-PA
HOG3554_02_B	HOG3554	02	B	CCGTCCTNCCRCARYTWGAATG	22	64	54.2568	64.5208	59.2464	TCCATNCCHGMCATRTARTARCCAT	25	192	52.7408	65.7362	58.8631	12288	577	782	0.1696	494	699	0	205	494	494	0	76	91	87	92	83	205	110	83	494	494	494	494	494	494	494	494	494	NV15914-PA	GB14093-PA	02354	LH24198-PA	02276	PB15121-PA
HOG3562_01_B	HOG3562	01	B	GWGARATWATGATTACHTTTCCDTA	25	72	49.503	54.6793	51.5471	CCWGCTTTYARCCADATATCTTC	23	24	50.503	56.6543	53.5534	1728	612	732	0.2264	528	648	71	152	457	496	71	74	108	71	152	120	114	100	131	457	481	490	487	496	493	493	493	469	NV10571-PA	GB13056-PA	05659	LH21144-PA	04695	PB25928-PA
HOG3618_01_D	HOG3618	01	D	CARATHACRATGCARCARAC	20	48	48.1074	57.1618	52.2515	AARGAYACTTCMATYTCYTCYTC	23	64	48.1693	58.5205	53.3131	3072	679	792	0.1875	598	711	145	224	445	490	159	171	224	145	186	180	151	153	182	487	490	487	490	490	490	490	445	490	NV11410-PA	GB14280-PA	01775	LH13880-PA	11591	PB22715-PA
HOG3618_02_B	HOG3618	02	B	THACRATGCARCARACWATG	20	48	47.9168	57.5474	52.7052	RGAYACTTCMATYTCYTCYTC	21	64	46.0604	57.0487	51.5043	3072	671	784	0.1886	594	707	145	224	441	486	159	171	224	145	186	180	151	153	182	483	486	483	486	486	486	486	441	486	NV11410-PA	GB14280-PA	01775	LH13880-PA	11591	PB22715-PA
HOG3683_02_D	HOG3683	02	D	TTYGCYATYTTCGAYTTYGAYAG	23	64	49.3525	60.5095	54.9819	TTGTARTAYGGRTTRAGRGTGCA	23	32	50.6456	60.5733	55.6269	2048	497	848	0.1467	413	764	109	460	304	304	109	259	203	460	174	207	194	162	192	304	304	304	304	304	304	304	304	304	NV15961-PA	GB20036-PA	00603	LH19019-PA	01070	PB22049-PA
HOG3683_01_A	HOG3683	01	A	GCYATYTTCGAYTTYGAYAG	20	32	46.0201	56.8041	51.4452	AAVGTRAAKGATTCGTTGTA	20	12	47.5111	54.3848	51.1448	384	507	858	0.1429	431	782	109	460	322	322	109	259	203	460	174	207	194	162	192	322	322	322	322	322	322	322	322	322	NV15961-PA	GB20036-PA	00603	LH19019-PA	01070	PB22049-PA
HOG3691_01_B	HOG3691	01	B	GCTGGWAARTTRGARCATCA	20	16	48.554	56.0071	52.2882	TTCRATATGYARRCARTCTTC	21	32	45.182	56.052	50.5058	512	390	390	0.133	313	313	0	0	313	313	0	0	0	0	0	0	0	0	0	313	313	313	313	313	313	313	313	313	NV13952-PA	GB14744-PA	14903	LH22220-PA	10573	PB11142-PA
HOG3770_02_A	HOG3770	02	A	GACAAYTGGAGCGGCGTSAT	20	4	59.5602	61.2717	60.416	TTRTCYTCGTTGCTGTGYTC	20	8	51.9717	58.9182	55.4476	32	401	401	0.1623	325	325	0	0	325	325	0	0	0	0	0	0	0	0	0	325	325	325	325	325	325	325	325	325	NV17974-PA	GB14273-PA	09628	LH21562-PA	07178	PB16714-PA
HOG3770_01_B	HOG3770	01	B	ATYCGYTTYGGYTTYACSAG	20	64	50.2771	61.0948	55.7465	TTRTCYTCGTTGCTGTGYTC	20	8	51.9717	58.9182	55.4476	512	383	383	0.164	307	307	0	0	307	307	0	0	0	0	0	0	0	0	0	307	307	307	307	307	307	307	307	307	NV17974-PA	GB14273-PA	09628	LH21562-PA	07178	PB16714-PA
HOG3770_01_D	HOG3770	01	D	ATYCGYTTYGGYTTYACSAG	20	64	50.2771	61.0948	55.7465	TTRTCYTCGTTGCTGTGYTC	20	8	51.9717	58.9182	55.4476	512	385	385	0.164	307	307	0	0	307	307	0	0	0	0	0	0	0	0	0	307	307	307	307	307	307	307	307	307	NV17974-PA	GB14273-PA	09628	LH21562-PA	07178	PB16714-PA
HOG3772_01_B	HOG3772	01	B	AAACTGTGCCTTGAYTGGAT	20	2	53.557	55.3525	54.4548	TCYTTCATYARYTCRTTGCT	20	32	46.499	57.2587	51.7818	64	458	856	0.2459	382	780	0	398	382	382	70	0	223	252	291	220	309	398	322	382	382	382	382	382	382	382	382	382	NV11186-PA	GB14422-PA	01582	LH21443-PA	05527	PB16697-PA
HOG3801_01_B	HOG3801	01	B	GCYTTYCTHTTCTCBTGGGT	20	36	50.2802	58.7823	54.6963	AGRTTRTTCCAKCCRTCGTA	20	16	49.6642	60.0825	54.9245	576	434	455	0.184	358	379	0	0	358	379	0	0	0	0	0	0	0	0	0	379	358	358	358	358	358	358	358	358	NV15895-PA	GB11335-PA	03128	LH13732-PA	07202	PB18549-PA
HOG3801_01_A	HOG3801	01	A	GCYTTYCTHTTCTCBTGGGT	20	36	50.2802	58.7823	54.6963	AGRTTRTTCCAKCCRTCGTA	20	16	49.6642	60.0825	54.9245	576	434	455	0.184	358	379	0	0	358	379	0	0	0	0	0	0	0	0	0	379	358	358	358	358	358	358	358	358	NV15895-PA	GB11335-PA	03128	LH13732-PA	07202	PB18549-PA
HOG3809_01_A	HOG3809	01	A	GTHTCTAGYAARGAYGAGGA	20	24	46.5239	56.828	51.6768	AARAGYAACCARAAYCCATG	20	16	47.7015	56.1495	51.9236	384	621	753	0.1242	545	677	166	298	343	379	166	186	218	241	298	235	207	251	260	379	379	379	343	379	379	379	379	379	NV10366-PA	GB17494-PA	02669	LH19270-PA	01059	PB12193-PA
HOG3809_02_B	HOG3809	02	B	TRTTTYAYAGTATWGCAACNCA	22	64	46.1908	56.286	51.2484	GATCRCATTTRAAYTTGTTRTC	22	16	45.3091	54.4631	49.9237	1024	612	763	0.1646	532	683	138	373	310	394	153	210	173	138	148	147	145	266	373	385	388	385	394	391	391	391	391	310	NV10366-PA	GB17494-PA	02669	LH19270-PA	01059	PB12193-PA
HOG3809_01_C	HOG3809	01	C	GTHTCTAGYAARGAYGAGGA	20	24	46.5239	56.828	51.6768	AARAGYAACCARAAYCCATG	20	16	47.7015	56.1495	51.9236	384	625	757	0.1242	545	677	166	298	343	379	166	186	218	241	298	235	207	251	260	379	379	379	343	379	379	379	379	379	NV10366-PA	GB17494-PA	02669	LH19270-PA	01059	PB12193-PA
HOG3835_02_B	HOG3835	02	B	GTBGACATAYTRCCRGTTCA	20	24	48.1579	57.6564	53.2303	AGRTTYTGYTGYTGYTTGTG	20	32	48.311	58.4517	53.3831	768	511	816	0.1602	435	740	74	379	361	388	74	362	379	148	214	166	182	166	136	361	361	361	388	361	361	361	361	361	NV14574-PA	GB19097-PA	01058	LH13410-PA	04192	PB13852-PA
HOG3835_01_C	HOG3835	01	C	ARGCRATGGARGCYTACYTG	20	32	52.2053	60.9696	56.6122	AARAGVGAYGGRCTGAGAAT	20	24	49.3832	59.7632	54.8638	768	389	389	0.1693	309	309	0	0	309	309	0	0	0	0	0	0	0	0	0	309	309	309	309	309	309	309	309	309	NV14574-PA	GB19097-PA	01058	LH13410-PA	04192	PB13852-PA
HOG3900_01_A	HOG3900	01	A	ATGTGGATYTCYGTVGATCG	20	12	50.5735	57.5879	54.5865	ATRTGRCTBGGRTTGCTBAG	20	72	48.3246	60.9732	55.403	864	502	1063	0.129	426	987	92	653	334	334	271	653	144	92	383	323	283	324	331	334	334	334	334	334	334	334	334	334	NV17430-PA	GB17560-PA	01393	LH21809-PA	04864	PB18869-PA
HOG3924_03_C	HOG3924	03	C	CGTCGTYTRATAAARGCTATG	21	8	49.0608	54.2439	51.6478	ATTTCWCCDATHARCCAYTC	20	72	45.6436	56.0686	50.3519	576	672	924	0.178	591	843	0	252	591	591	90	92	252	0	0	0	0	0	0	591	591	591	591	591	591	591	591	591	NV50186-PA	GB17142-PA	08355	LH23079-PA	05991	PB10962-PA
HOG3924_03_B	HOG3924	03	B	CGTCGTYTRATAAARGCTATG	21	8	49.0608	54.2439	51.6478	ATTTCWCCDATHARCCAYTC	20	72	45.6436	56.0686	50.3519	576	668	920	0.178	591	843	0	252	591	591	90	92	252	0	0	0	0	0	0	591	591	591	591	591	591	591	591	591	NV50186-PA	GB17142-PA	08355	LH23079-PA	05991	PB10962-PA
HOG3924_02_B	HOG3924	02	B	ATYTCWCARGTYATYGCTTG	20	32	47.5614	55.7681	51.6786	TGTTYARYTGYTCCCAYTCTC	21	32	49.466	59.2525	54.2564	1024	577	667	0.1713	500	590	0	90	500	500	90	0	0	0	0	0	0	0	0	500	500	500	500	500	500	500	500	500	NV50186-PA	GB17142-PA	08355	LH23079-PA	05991	PB10962-PA
HOG3924_01_B	HOG3924	01	B	ACNCACAGYACDCATCCNGA	20	96	52.7249	65.3202	58.6577	AYTCCATAGCYTTTATYARACGACG	25	16	53.497	58.6888	56.1179	1536	832	913	0.1701	751	832	0	81	751	751	81	0	0	0	0	0	0	0	0	751	751	751	751	751	751	751	751	751	NV50186-PA	GB17142-PA	08355	LH23079-PA	05991	PB10962-PA
HOG3926_01_B	HOG3926	01	B	GCYATYATGGAYTGYYTGGT	20	32	48.6794	59.8526	54.123	GTCAATTCCATYARCATYGC	20	8	49.1278	55.7516	52.4553	256	613	682	0.2017	537	606	119	233	328	418	232	176	233	170	171	186	119	182	194	328	364	373	370	373	373	418	370	388	NV16675-PA	GB10983-PA	08359	LH23095-PA	05995	PB10953-PA
HOG3981_03_A	HOG3981	03	A	GAGGATATCCCRGTTGAKGC	20	4	53.5068	57.8931	55.7	AACATRAGMGTYTGTCTYTCT	21	16	47.7554	55.8978	51.8416	64	826	1002	0.1582	749	925	146	328	597	603	328	239	193	157	157	170	164	150	146	597	597	600	603	603	603	603	603	603	NV13478-PA	GB19873-PA	07488	LH23226-PA	07793	PB21169-PA
HOG3981_04_C	HOG3981	04	C	GARGTTAAGCTGACRGAGATA	21	4	51.4443	55.7463	53.5953	ACATRAGMGTYTGTCTYTCT	20	16	46.4224	54.7262	50.5903	64	685	716	0.1647	604	635	62	96	536	542	82	80	96	80	68	86	89	69	62	536	536	539	542	542	542	542	542	542	NV13478-PA	GB19873-PA	07488	LH23226-PA	07793	PB21169-PA
HOG3981_02_D	HOG3981	02	D	ATHCCWCYRCACATCWCATC	20	48	48.8878	58.6439	53.69	RAACATRAGMGTYTGTCTYTC	21	32	47.6167	56.2434	51.9754	1536	796	972	0.1587	717	893	146	328	565	571	328	239	193	157	157	170	164	150	146	565	565	568	571	571	571	571	571	571	NV13478-PA	GB19873-PA	07488	LH23226-PA	07793	PB21169-PA
HOG3981_01_B	HOG3981	01	B	ATHCCWCYRCACATCWCATC	20	48	48.8878	58.6439	53.69	AGMGTYTGTCTYTCTCCNGT	20	32	50.4846	58.8848	54.7064	1536	787	963	0.1593	711	887	146	328	559	565	328	239	193	157	157	170	164	150	146	559	559	562	565	565	565	565	565	565	NV13478-PA	GB19873-PA	07488	LH23226-PA	07793	PB21169-PA
HOG4070_02_A	HOG4070	02	A	TTTGTHARRGCVGATCGWGT	20	72	50.2552	59.3723	54.7026	RTGATTBGTTCTYCKTTCRTG	21	48	48.085	57.4559	53.1314	3456	777	830	0.2159	700	753	213	365	358	487	213	251	266	365	257	254	250	243	243	487	487	487	358	487	487	487	487	487	NV12092-PA	GB19483-PA	00796	LH12127-PA	04181	PB11967-PA
HOG4070_01_D	HOG4070	01	D	TGTCCRCARTAYGAAGAAGT	20	8	48.8726	55.8065	52.3698	TGATTBGTTCTYCKTTCRTG	20	24	47.1949	55.8694	51.8532	192	847	900	0.2112	769	822	213	365	427	556	213	251	266	365	257	254	250	243	243	556	556	556	427	556	556	556	556	556	NV12092-PA	GB19483-PA	00796	LH12127-PA	04181	PB11967-PA
HOG4095_01_B	HOG4095	01	B	CAAATYCARATGGTYATWGAYAG	23	32	46.7136	55.1779	50.9565	YTCYTCRATCATRTTDGCCA	20	48	47.1888	57.4032	52.2344	1536	653	869	0.1717	574	790	77	293	452	497	77	79	293	80	98	134	94	93	89	497	497	497	497	497	452	497	497	497	NV17839-PA	GB16253-PA	09528	LH24866-PA	01958	PB19129-PA
HOG4111_01_C	HOG4111	01	C	TACGACATMCCHATGATGAT	20	6	49.6855	55.3083	52.3758	CCADAYCATVCCSATCTTCCA	21	36	51.7831	59.529	55.8916	216	583	589	0.1706	502	508	0	0	502	508	0	0	0	0	0	0	0	0	0	505	505	505	502	508	505	508	505	505	NV16478-PA	GB14414-PA	04693	LH18362-PA	02363	PB18932-PA
HOG4111_02_B	HOG4111	02	B	TACGACATMCCHATGATGAT	20	6	49.6855	55.3083	52.3758	GTYATBKTGTCYTCCATCCA	20	24	48.6967	56.7208	52.8818	144	548	554	0.1737	472	478	0	0	472	478	0	0	0	0	0	0	0	0	0	475	475	475	472	478	475	478	475	475	NV16478-PA	GB14414-PA	04693	LH18362-PA	02363	PB18932-PA
HOG4136_01_B	HOG4136	01	B	CTCAYCGWGCYCAYAGTTCYATG	23	32	53.6282	63.3988	58.5203	CCCATCCADCCATCRGGWAT	20	12	54.3231	60.3747	57.0548	384	542	567	0.1807	463	488	73	98	390	390	76	98	91	74	90	96	73	83	81	390	390	390	390	390	390	390	390	390	NV10148-PA	GB11056-PA	02809	LH24415-PA	12033	PB21685-PA
HOG4170_01_D	HOG4170	01	D	AGTGTTACRAAYGCKGTACA	20	8	49.7831	56.5188	53.1831	TTTRAARCTGTCRCTTCGRTA	21	16	49.7766	59.3675	54.6002	128	569	986	0.1551	490	907	78	495	412	412	98	82	83	495	78	102	95	104	94	412	412	412	412	412	412	412	412	412	NV13515-PA	GB19656-PA	11792	LH16653-PA	03242	PB17368-PA
HOG4171_01_C	HOG4171	01	C	ATGGTGGAAGCRMACAAGRCG	21	8	57.2261	64.4125	60.6084	CGWATACCCTGTACYTTRCARCA	23	16	52.8332	59.7461	56.2935	128	786	822	0.2509	702	738	0	96	636	738	0	0	0	0	96	0	0	0	0	711	711	711	738	636	714	702	738	723	NV13514-PA	GB14231-PA	11791	LH16654-PA	03243	PB17367-PA
HOG4185_01_A	HOG4185	01	A	GTVTTYAARGARGTCGARAC	20	48	45.7197	55.9096	51.093	CGYTTGTCRTARTARTTSGC	20	32	49.039	57.1955	53.1724	1536	566	920	0.1595	490	844	78	432	412	412	82	78	96	87	102	93	150	432	366	412	412	412	412	412	412	412	412	412	NV50310-PA	GB17530-PA	10966	LH24496-PA	06965	PB24960-PA
HOG4207_01_B	HOG4207	01	B	YCAACCRCAYACHYTGGARAC	21	96	52.5722	63.4314	57.6569	ACSACRCAYTCYGCCATYAC	20	32	53.3891	62.7435	58.1395	3072	430	696	0.1947	353	619	70	342	277	304	76	76	124	77	91	84	70	342	340	277	277	277	277	277	277	304	277	277	NV24127-PA	GB19664-PA	12317	LH15293-PA	03907	PB12746-PA
HOG4209_01_B	HOG4209	01	B	CCRCARTCYTCHTGGCTBTA	20	72	52.8319	63.2659	57.8989	TRGGYTTVGGRCTTCTYTCYCT	22	96	51.6949	63.641	58.2091	6912	679	746	0.242	601	668	0	70	598	619	70	0	0	0	0	0	0	0	0	598	619	604	604	601	604	604	604	604	NV10998-PA	GB15836-PA	04635	LH15308-PA	03913	PB12729-PA
HOG4281_01_D	HOG4281	01	D	GTAYCAYGATCATCAAGTRTC	21	8	46.8614	54.2562	50.5823	AYTGVATTTCCATAACRGCT	20	12	48.0884	54.5905	51.5352	96	671	714	0.1681	592	635	96	179	450	531	144	136	179	96	173	165	159	169	154	456	456	456	531	456	450	456	456	456	NV10816-PA	GB15115-PA	03249	LH18260-PA	08374	PB25365-PA
HOG4334_01_A	HOG4334	01	A	AGRCCATTYCARTCMGCTGT	20	16	51.6689	60.4514	56.0637	CCRGTCATYTCRTKYTCYGT	20	64	49.0397	61.6439	55.1716	1024	623	857	0.2452	547	781	213	447	196	334	225	447	246	363	245	213	224	359	378	334	334	334	196	334	334	331	334	331	NV50013-PA	GB15606-PA	10665	LH18113-PA	09448	PB25315-PA
HOG4334_02_B	HOG4334	02	B	CCATTYCARTCMGCTGTVCA	20	24	51.242	60.5895	56.1751	CCRGTCATYTCRTKYTCYGT	20	64	49.0397	61.6439	55.1716	1536	620	854	0.2455	544	778	213	447	193	331	225	447	246	363	245	213	224	359	378	331	331	331	193	331	331	328	331	328	NV50013-PA	GB15606-PA	10665	LH18113-PA	09448	PB25315-PA
HOG4346_01_B	HOG4346	01	B	TGYAARGAATGGCAYAGRGT	20	16	48.7043	59.0072	53.8561	KTRGCRTCCCARACTCTBAC	20	48	50.6078	60.562	56.0512	768	569	1072	0.1951	493	996	57	560	415	436	77	57	263	162	147	520	560	170	158	436	436	436	415	436	436	436	436	436	NV10775-PA	GB10096-PA	04871	LH18168-PA	02714	PB25266-PA
HOG4429_01_A	HOG4429	01	A	TAATGGAYTTRGAAGTKGTVATG	23	24	48.9273	56.9869	53.3172	CGTTGHGGRTCTATYCTTTC	20	12	49.1505	56.8617	52.6213	288	582	954	0.1327	503	875	146	518	357	357	166	239	153	518	172	146	161	162	163	357	357	357	357	357	357	357	357	357	NV16376-PA	GB13132-PA	04800	LH17035-PA	07077	PB23527-PA
HOG4429_02_D	HOG4429	02	D	TRTTAATGGAYTTRGAAGTKGT	22	16	46.892	54.0148	50.5028	CGTTGHGGRTCTATYCTTTC	20	12	49.1505	56.8617	52.6213	192	587	959	0.1323	507	879	146	518	361	361	166	239	153	518	172	146	161	162	163	361	361	361	361	361	361	361	361	361	NV16376-PA	GB13132-PA	04800	LH17035-PA	07077	PB23527-PA
HOG4432_01_A	HOG4432	01	A	AGYCATGCBATGAGAGARTC	20	12	49.3351	56.9834	53.6553	TTYTGRTGYCTBARYTTRTGC	21	192	46.1671	61.2995	54.0256	2304	728	1034	0.2275	651	957	71	378	573	627	71	177	378	98	76	82	77	75	75	612	627	579	582	582	573	579	576	576	NV11827-PA	GB10730-PA	03572	LH17038-PA	00350	PB23530-PA
HOG4446_01_B	HOG4446	01	B	GCCTTYTGYATCRTDTCVATCG	22	72	51.1745	61.8441	56.7197	GARTTGCTRTCCTCGCTGGT	20	4	55.1634	59.6461	57.4091	288	590	668	0.2581	512	590	0	0	512	590	0	0	0	0	0	0	0	0	0	512	563	557	560	560	587	584	590	590	NV11089-PA	GB15957-PA	09362	LH21375-PA	04134	PB19981-PA
HOG4446_02_D	HOG4446	02	D	TCGAYTTCACBGCKCACATYTG	22	24	55.6784	63.775	60.1343	GARTTGCTRTCCTCGCTGGT	20	4	55.1634	59.6461	57.4091	96	480	558	0.2863	400	478	0	0	400	478	0	0	0	0	0	0	0	0	0	400	451	445	448	448	475	472	478	478	NV11089-PA	GB15957-PA	09362	LH21375-PA	04134	PB19981-PA
HOG4453_03_C	HOG4453	03	C	GACTYTGAGCAARCARTGCA	20	8	52.9507	58.04	55.4953	GATCRCTWCCCTGTACYTGACT	22	8	53.5738	58.4629	56.023	64	656	778	0.1881	574	696	110	187	461	584	112	128	184	187	169	128	111	120	110	584	461	461	464	467	467	464	464	464	NV12026-PA	GB10342-PA	02854	LH21393-PA	11096	PB21197-PA
HOG4453_02_A	HOG4453	02	A	AATCRWSTCAGCATAATCAGCA	22	8	52.9153	55.6639	54.2704	GGATCRCTWCCCTGTACYTGA	21	8	54.4902	59.7337	57.1173	64	735	854	0.176	656	775	110	187	543	663	112	128	184	187	169	128	111	120	110	663	543	543	549	549	549	546	546	546	NV12026-PA	GB10342-PA	02854	LH21393-PA	11096	PB21197-PA
HOG4453_04_B	HOG4453	04	B	TCRWSTCAGCATAATCAGCA	20	8	52.4406	55.4538	53.9268	GATCRCTWCCCTGTACYTGAC	21	8	52.9191	58.0723	55.5008	64	732	851	0.1763	655	774	110	187	542	662	112	128	184	187	169	128	111	120	110	662	542	542	548	548	548	545	545	545	NV12026-PA	GB10342-PA	02854	LH21393-PA	11096	PB21197-PA
HOG4453_01_D	HOG4453	01	D	AATCRWSTCAGCATAATCAGCA	22	8	52.9153	55.6639	54.2704	ATCRCTWCCCTGTACYTGACT	21	8	52.5376	57.7364	55.1423	64	735	854	0.1766	654	773	110	187	541	661	112	128	184	187	169	128	111	120	110	661	541	541	547	547	547	544	544	544	NV12026-PA	GB10342-PA	02854	LH21393-PA	11096	PB21197-PA
HOG4457_01_C	HOG4457	01	C	ARGAYGTAAGYGAGTACCTGA	21	8	51.5923	57.9666	54.8274	TGYTGRAAYGACATRAAACTAGC	23	16	50.6868	58.3384	54.5278	128	713	832	0.127	629	748	225	344	404	404	239	225	344	275	336	289	269	252	255	404	404	404	404	404	404	404	404	404	NV13285-PA	GB12120-PA	02861	LH21406-PA	02920	PB21213-PA
HOG4457_03_D	HOG4457	03	D	RGAYGTAAGYGAGTACCTGA	20	8	50.287	57.5298	53.9236	YTGRAAYGACATRAAACTAGC	21	16	47.8593	54.8107	51.3656	128	708	827	0.127	629	748	225	344	404	404	239	225	344	275	336	289	269	252	255	404	404	404	404	404	404	404	404	404	NV13285-PA	GB12120-PA	02861	LH21406-PA	02920	PB21213-PA
HOG4457_02_A	HOG4457	02	A	GAWGGYMGRAARTATTCYCA	20	64	45.0972	57.1761	51.2856	TGRAAYGACATRAAACTAGC	20	8	46.7582	53.3831	50.0818	512	770	889	0.124	694	813	225	344	469	469	239	225	344	275	336	289	269	252	255	469	469	469	469	469	469	469	469	469	NV13285-PA	GB12120-PA	02861	LH21406-PA	02920	PB21213-PA
HOG4473_02_A	HOG4473	02	A	RTGGCARATYGGYGARATCG	20	32	53.3382	61.5767	57.5156	TGMAGGTGRTTMGGRTCGTC	20	16	51.9428	62.2672	57.1389	512	612	724	0.1096	536	648	0	97	536	551	97	0	0	0	0	0	0	0	0	551	548	548	548	548	548	548	536	548	NV12101-PA	GB11842-PA	10504	LH22182-PA	12084	PB15651-PA
HOG4473_01_D	HOG4473	01	D	ATCGGYCARCTSTACTAYCA	20	16	50.2722	58.2495	54.2681	TGMAGGTGRTTMGGRTCGTC	20	16	51.9428	62.2672	57.1389	256	586	698	0.111	508	620	0	97	508	523	97	0	0	0	0	0	0	0	0	523	520	520	520	520	520	520	508	520	NV12101-PA	GB11842-PA	10504	LH22182-PA	12084	PB15651-PA
HOG4489_03_B	HOG4489	03	B	WGGDCAAACWGAAGAAATGGA	21	12	52.6618	55.8843	53.8249	GCTCKRTGYTTYCCATCTTC	20	16	49.6739	59.2416	54.6132	192	774	888	0.2623	697	811	234	389	310	463	351	261	248	387	296	254	389	234	235	460	463	463	310	463	463	310	463	463	NV11251-PA	GB17616-PA	09470	LH20601-PA	06139	PB21824-PA
HOG4489_01_B	HOG4489	01	B	AAYATGCAAACKTATCGYAGYTC	23	16	50.468	60.0685	55.3134	GATTBCCTTCWCCCCAYGCT	20	12	54.6728	60.462	57.7461	192	467	521	0.2224	388	442	70	121	312	321	105	70	110	84	81	121	77	78	81	318	318	321	321	321	321	321	318	312	NV11251-PA	GB17616-PA	09470	LH20601-PA	06139	PB21824-PA
HOG4489_02_A	HOG4489	02	A	ABTRGARGAHGGWTTAGTWAC	21	144	45.3583	54.1786	49.6397	CTRTAWGGHGGYTCTTCTTC	20	24	47.6316	56.5477	51.7246	3456	378	550	0.1559	301	473	0	172	301	301	0	82	172	116	133	73	101	83	85	301	301	301	301	301	301	301	301	301	NV11251-PA	GB17616-PA	09470	LH20601-PA	06139	PB21824-PA
HOG4559_01_B	HOG4559	01	B	TCAGAAGCTYTNGCTATGAC	20	8	50.9894	55.4417	53.48	TCYTCCCAYARWATYTGRTC	20	64	46.0066	57.0333	51.6494	512	554	852	0.177	478	776	159	457	319	319	162	159	373	412	457	363	394	343	341	319	319	319	319	319	319	319	319	319	NV15930-PA	GB19108-PA	10647	LH10383-PA	02544	PB12627-PA
HOG4600_02_A	HOG4600	02	A	GCMTTAGARATHCARATGTATAC	23	24	47.1361	52.9944	49.8668	TAATAARTCYTCRATRTGYTCTC	23	32	46.5761	56.1419	51.3832	768	646	748	0.1186	564	666	151	253	413	413	151	164	249	253	253	151	200	209	196	413	413	413	413	413	413	413	413	413	NV13646-PA	GB17467-PA	08696	LH14737-PA	03644	PB20068-PA
HOG4600_01_C	HOG4600	01	C	CARAGYYTWCATATYAAAAGTG	22	32	45.1453	52.7732	48.8248	CKTAATAARTCYTCRATRTGYTCT	24	64	45.8202	56.9338	51.4298	2048	589	691	0.1197	503	605	151	253	352	352	151	164	249	253	253	151	200	209	196	352	352	352	352	352	352	352	352	352	NV13646-PA	GB17467-PA	08696	LH14737-PA	03644	PB20068-PA
HOG4631_01_B	HOG4631	01	B	TAYTAYATGTGGAARACRAC	20	16	45.4898	53.5752	49.5545	CCWCCRTAYTTCTTCCARTA	20	16	48.8971	55.6576	52.3032	256	413	434	0.2502	337	358	0	60	298	340	60	0	0	0	0	0	0	0	0	298	340	337	340	340	340	337	340	340	NV14853-PA	GB15896-PA	11998	LH12011-PA	10027	PB12099-PA
HOG4633_02_D	HOG4633	02	D	TCHGCBATTCARCAACGDTC	20	54	52.0296	62.1587	56.967	GGRTCTGTCATAAATTTRCTDGTCA	25	12	51.18	58.1635	54.5829	648	651	856	0.1468	568	773	89	294	479	479	93	186	294	100	89	107	93	116	119	479	479	479	479	479	479	479	479	479	NV11568-PA	GB13469-PA	11993	LH11979-PA	10020	PB11348-PA
HOG4633_02_B	HOG4633	02	B	TCHGCBATTCARCAACGDTC	20	54	52.0296	62.1587	56.967	GGRTCTGTCATAAATTTRCTDGTCA	25	12	51.18	58.1635	54.5829	648	649	854	0.1468	568	773	89	294	479	479	93	186	294	100	89	107	93	116	119	479	479	479	479	479	479	479	479	479	NV11568-PA	GB13469-PA	11993	LH11979-PA	10020	PB11348-PA
HOG4633_01_A	HOG4633	01	A	GCWYTRGGAGAYTTYATGAAYGT	23	64	49.7726	59.6224	54.6307	TTTCCAYTCTTCHCKTTCHACAG	23	36	51.3674	60.0236	55.4083	2304	609	818	0.1327	527	736	162	371	365	365	168	260	371	173	162	189	169	206	196	365	365	365	365	365	365	365	365	365	NV11568-PA	GB13469-PA	11993	LH11979-PA	10020	PB11348-PA
HOG4652_06_C	HOG4652	06	C	CGCCAATCATGAACTCTGAC	20	1	54.9707	54.9707	54.9707	ACRTTYCCYTCRACATCRTC	20	32	48.8472	59.212	54.0812	32	869	960	0.1772	789	880	165	241	624	642	174	217	193	178	241	169	199	173	165	642	642	642	639	639	639	633	627	624	NV10220-PA	GB11497-PA	01772	LH23952-PA	03361	PB22738-PA
HOG4652_01_C	HOG4652	01	C	ATGAAAGADGARCTKAGRCT	20	24	46.2693	55.7468	50.7301	TCWACRCAACGAATAAARCCA	21	8	51.0455	57.0028	54.0418	192	647	906	0.1762	566	825	152	441	384	444	152	238	310	202	254	210	230	390	441	414	420	417	444	414	414	414	414	384	NV10220-PA	GB11497-PA	01772	LH23952-PA	03361	PB22738-PA
HOG4652_05_A	HOG4652	05	A	CCGCCAATCATGAACTCTGA	20	1	56.6283	56.6283	56.6283	CTYGCYTGYCTTTCRCARCA	20	32	52.1748	63.5747	57.914	32	511	541	0.2051	435	465	81	101	352	367	95	101	95	94	86	81	101	93	83	364	364	367	364	364	364	358	355	352	NV10220-PA	GB11497-PA	01772	LH23952-PA	03361	PB22738-PA
HOG4652_10_A	HOG4652	10	A	GGWTTTGGYTTTATTCGTTG	20	4	49.0785	51.8045	50.4441	YTCTTTATTYCGYTTYACTTG	21	16	46.0687	52.7922	49.4469	64	585	651	0.2439	508	574	153	408	154	355	153	165	177	408	228	211	205	204	202	355	355	346	154	346	346	346	346	346	NV10220-PA	GB11497-PA	01772	LH23952-PA	03361	PB22738-PA
HOG4652_03_A	HOG4652	03	A	AYTTYAGCCAATTYAGYGGT	20	16	48.001	56.7659	52.4739	YCTMAGYTCHTCTTTCATWGA	21	48	47.5944	55.6966	51.4064	768	675	772	0.2106	598	695	148	245	444	450	148	245	181	168	238	161	180	182	201	450	450	447	447	447	447	447	444	444	NV10220-PA	GB11497-PA	01772	LH23952-PA	03361	PB22738-PA
HOG4652_02_A	HOG4652	02	A	ATGATGTDGARTTTATMATACARAC	25	24	46.868	53.7943	50.2425	CWACRCTWATTTCTCTWTCAAC	22	16	47.1481	51.9409	49.5606	384	683	942	0.2015	600	859	152	441	418	478	152	238	310	202	254	210	230	390	441	448	454	451	478	448	448	448	448	418	NV10220-PA	GB11497-PA	01772	LH23952-PA	03361	PB22738-PA
HOG4652_08_D	HOG4652	08	D	CGCCAATCATGAACTCTGAC	20	1	54.9707	54.9707	54.9707	TTCAAAYTCHACNGSATCTCCA	22	48	51.7112	59.2615	55.4042	48	585	615	0.1881	505	535	81	101	422	437	95	101	95	94	86	81	101	93	83	434	434	437	434	434	434	428	425	422	NV10220-PA	GB11497-PA	01772	LH23952-PA	03361	PB22738-PA
HOG4652_10_D	HOG4652	10	D	GGWTTTGGYTTTATTCGTTG	20	4	49.0785	51.8045	50.4441	YTCTTTATTYCGYTTYACTTG	21	16	46.0687	52.7922	49.4469	64	587	653	0.2354	508	574	153	408	154	355	153	165	177	408	228	211	205	204	202	355	355	346	154	346	346	346	346	346	NV10220-PA	GB11497-PA	01772	LH23952-PA	03361	PB22738-PA
HOG4652_09_D	HOG4652	09	D	GATGTDGARTTTATMATACARAC	23	24	44.6079	52.0316	48.2281	ACRCTWATTTCTCTWTCAAC	20	8	45.1998	49.263	47.2394	192	681	940	0.2151	600	859	152	441	418	478	152	238	310	202	254	210	230	390	441	448	454	451	478	448	448	448	448	418	NV10220-PA	GB11497-PA	01772	LH23952-PA	03361	PB22738-PA
HOG4652_07_B	HOG4652	07	B	CGCCAATCATGAACTCTGAC	20	1	54.9707	54.9707	54.9707	CATTTCAAAYTCHACNGSATCTC	23	48	50.644	57.8906	54.1897	48	586	616	0.1873	507	537	81	101	424	439	95	101	95	94	86	81	101	93	83	436	436	439	436	436	436	430	427	424	NV10220-PA	GB11497-PA	01772	LH23952-PA	03361	PB22738-PA
HOG4652_11_B	HOG4652	11	B	TGATGTDGARTTTATMATACARAC	24	24	46.099	53.1126	49.517	CCWACRCTWATTTCTCTWTCAAC	23	16	49.5411	54.0997	51.8348	384	683	942	0.1809	600	859	152	441	418	478	152	238	310	202	254	210	230	390	441	448	454	451	478	448	448	448	448	418	NV10220-PA	GB11497-PA	01772	LH23952-PA	03361	PB22738-PA
HOG4652_10_B	HOG4652	10	B	GGWTTTGGYTTTATTCGTTG	20	4	49.0785	51.8045	50.4441	YTCTTTATTYCGYTTYACTTG	21	16	46.0687	52.7922	49.4469	64	585	651	0.2148	508	574	153	408	154	355	153	165	177	408	228	211	205	204	202	355	355	346	154	346	346	346	346	346	NV10220-PA	GB11497-PA	01772	LH23952-PA	03361	PB22738-PA
HOG4652_04_B	HOG4652	04	B	CAYTTYAGCCAATTYAGYGGT	21	16	49.6338	58.5664	54.1316	ACATCATCKCCHAGYCTMAG	20	24	47.9402	59.6407	53.7161	384	690	787	0.1964	613	710	148	245	459	465	148	245	181	168	238	161	180	182	201	465	465	462	462	462	462	462	459	459	NV10220-PA	GB11497-PA	01772	LH23952-PA	03361	PB22738-PA
HOG4668_01_B	HOG4668	01	B	TCCTAYCARTTCGTCARCTC	20	8	51.0192	57.4053	54.2152	GAVTCRGCRTAYTTRCARCT	20	96	46.276	60.1556	53.5899	768	488	530	0.2032	412	454	0	0	412	454	0	0	0	0	0	0	0	0	0	454	421	415	415	418	415	412	415	415	NV15146-PA	GB13491-PA	01797	LH11061-PA	00860	PB26831-PA
HOG4688_04_A	HOG4688	04	A	WCTAGAACCTAGGCTTGGCA	20	2	54.8681	55.8604	55.3643	CCTTCRGCTTTRTCCATRTG	20	8	49.1814	57.593	53.4174	16	650	754	0.1373	574	678	187	301	377	395	262	301	255	187	269	204	197	220	243	377	377	377	395	377	377	377	377	377	NV11151-PA	GB11885-PA	05366	LH12495-PA	07905	PB18900-PA
HOG4688_01_C	HOG4688	01	C	ATGGAYAAAGCYGAAGGYAC	20	8	50.4018	59.3919	54.9291	TATTRTGRACRTAAACWGCYTG	22	32	49.1397	57.501	53.334	256	593	721	0.1186	511	639	129	257	382	382	175	152	156	257	171	129	169	160	164	382	382	382	382	382	382	382	382	382	NV11151-PA	GB11885-PA	05366	LH12495-PA	07905	PB18900-PA
HOG4688_03_D	HOG4688	03	D	TGACACCWCTAGAACCTAGGCT	22	2	56.078	56.5956	56.3368	TRCCTTCRGCTTTRTCCATRTG	22	16	52.0102	60.9945	56.6009	32	661	765	0.1356	579	683	187	301	382	400	262	301	255	187	269	204	197	220	243	382	382	382	400	382	382	382	382	382	NV11151-PA	GB11885-PA	05366	LH12495-PA	07905	PB18900-PA
HOG4688_02_B	HOG4688	02	B	ATYTCWATHTCVTCHGGTATGC	22	108	48.6933	57.7557	52.9939	RTGYTTRGTDCCTTCCATTC	20	24	48.0826	57.8614	52.6466	2592	540	570	0.1403	462	492	66	96	396	396	96	77	77	76	83	66	72	83	87	396	396	396	396	396	396	396	396	396	NV11151-PA	GB11885-PA	05366	LH12495-PA	07905	PB18900-PA
HOG4704_01_A	HOG4704	01	A	TTYAARGTDGTDGARACWGATC	22	144	46.5177	57.2506	51.6651	RYTTRCTCATAATYTCRGGA	20	32	45.3108	56.1676	50.5283	4608	457	777	0.1557	379	699	75	395	304	304	75	137	188	151	395	149	152	190	197	304	304	304	304	304	304	304	304	304	NV13980-PA	GB20017-PA	12578	LH22836-PA	09534	PB23520-PA
HOG4732_01_D	HOG4732	01	D	GMTAYTATTATCCYACDCAAATTGC	25	24	49.1628	58.0717	53.3296	AAYTGYTCCATRTGYTCRCT	20	32	47.6826	59.7767	53.789	768	624	746	0.2691	541	663	0	180	469	544	0	84	105	180	122	89	87	144	72	541	541	544	469	541	541	541	472	541	NV11847-PA	GB12909-PA	09376	LH10270-PA	04779	PB20468-PA
HOG4747_01_D	HOG4747	01	D	CSTTCTACGGBATGATCTTYAG	22	12	50.9583	56.8917	54.1753	ACCTBGACATRATCTTVGGC	20	18	49.819	57.2409	54.3232	216	611	611	0.1348	531	531	0	0	531	531	0	0	0	0	0	0	0	0	0	531	531	531	531	531	531	531	531	531	NV13481-PA	GB14638-PA	07493	LH23221-PA	07788	PB21158-PA
HOG4747_02_A	HOG4747	02	A	TTCTACGGBATGATCTTYAG	20	6	47.1186	53.0494	50.3291	ACCTBGACATRATCTTVGGC	20	18	49.819	57.2409	54.3232	108	607	607	0.1348	531	531	0	0	531	531	0	0	0	0	0	0	0	0	0	531	531	531	531	531	531	531	531	531	NV13481-PA	GB14638-PA	07493	LH23221-PA	07788	PB21158-PA
HOG4747_01_B	HOG4747	01	B	CSTTCTACGGBATGATCTTYAG	22	12	50.9583	56.8917	54.1753	ACCTBGACATRATCTTVGGC	20	18	49.819	57.2409	54.3232	216	609	609	0.1348	531	531	0	0	531	531	0	0	0	0	0	0	0	0	0	531	531	531	531	531	531	531	531	531	NV13481-PA	GB14638-PA	07493	LH23221-PA	07788	PB21158-PA
HOG4777_02_A	HOG4777	02	A	CAGGGTMGTRCARATMTTYCG	21	32	49.6526	60.9896	55.3537	CGATGAGRTCCATRCTYTTGGC	22	8	54.9579	61.3001	58.1305	256	551	551	0.103	472	472	0	0	472	472	0	0	0	0	0	0	0	0	0	472	472	472	472	472	472	472	472	472	NV11550-PA	GB19350-PA	09410	LH19348-PA	00710	PB10221-PA
HOG4777_01_B	HOG4777	01	B	ARAAYGCGAMCGAYCAGTTYCA	22	32	54.7011	62.5819	58.6781	GGACACCACATATACAACACACAC	24	1	57.0575	57.0575	57.0575	32	396	396	0.1088	314	314	0	0	314	314	0	0	0	0	0	0	0	0	0	314	314	314	314	314	314	314	314	314	NV11550-PA	GB19350-PA	09410	LH19348-PA	00710	PB10221-PA
HOG4777_03_D	HOG4777	03	D	GGYGTSCTYATATTYTCGAG	20	16	49.1555	56.7535	52.9868	TCYCTCARRTTGATRTGRTG	20	32	46.374	57.9234	51.9874	512	382	382	0.0794	304	304	0	0	304	304	0	0	0	0	0	0	0	0	0	304	304	304	304	304	304	304	304	304	NV11550-PA	GB19350-PA	09410	LH19348-PA	00710	PB10221-PA
HOG4843_02_C	HOG4843	02	C	AGRTATATGGARGARAATCCA	21	8	46.3427	51.5063	48.9175	CCCATRTCRAACATTCTRTC	20	8	46.6845	54.5842	50.6666	64	843	888	0.1778	762	807	68	84	678	726	74	72	74	73	79	70	68	84	81	726	726	726	726	726	726	726	678	726	NV14315-PA	GB17427-PA	07038	LH18380-PA	09693	PB22624-PA
HOG4843_01_B	HOG4843	01	B	AGRTATATGGARGARAATCCA	21	8	46.3427	51.5063	48.9175	AAAHCCCATRTCRAACATTCT	21	12	48.0001	55.0051	51.303	96	843	888	0.1778	765	810	68	84	681	729	74	72	74	73	79	70	68	84	81	729	729	729	729	729	729	729	681	729	NV14315-PA	GB17427-PA	07038	LH18380-PA	09693	PB22624-PA
HOG4843_03_D	HOG4843	03	D	AGRTATATGGARGARAATCCA	21	8	46.3427	51.5063	48.9175	TGTTGNGAYARTTCTCTBGT	20	48	46.5083	56.3188	51.6126	384	532	580	0.1966	453	501	0	0	453	501	0	0	0	0	0	0	0	0	0	501	501	501	501	501	501	501	453	501	NV14315-PA	GB17427-PA	07038	LH18380-PA	09693	PB22624-PA
HOG4843_01_A	HOG4843	01	A	AGRTATATGGARGARAATCCA	21	8	46.3427	51.5063	48.9175	AAAHCCCATRTCRAACATTCT	21	12	48.0001	55.0051	51.303	96	843	888	0.1778	765	810	68	84	681	729	74	72	74	73	79	70	68	84	81	729	729	729	729	729	729	729	681	729	NV14315-PA	GB17427-PA	07038	LH18380-PA	09693	PB22624-PA
HOG4846_03_D	HOG4846	03	D	CWCARATAACWTCRCAAGTMAC	22	32	48.6884	55.3574	52.0397	GGTATRAAACTAATGGMATGYTC	23	8	48.772	55.3867	52.0888	256	482	502	0.1631	399	419	62	82	337	340	79	77	70	82	79	62	65	72	76	340	337	337	337	337	337	337	337	337	NV14332-PA	GB11701-PA	08951	LH11115-PA	06555	PB18600-PA
HOG4846_04_C	HOG4846	04	C	GARGAACARGCWCARATAACWTC	23	32	51.5962	56.5469	54.0657	ACRCAYTGRTGRAAYTGRCA	20	64	48.3477	61.2565	54.8265	2048	449	469	0.163	366	386	62	82	304	307	79	77	70	82	79	62	65	72	76	307	304	304	304	304	304	304	304	304	NV14332-PA	GB11701-PA	08951	LH11115-PA	06555	PB18600-PA
HOG4846_01_B	HOG4846	01	B	ACARGCWCARATAACWTCRCAAG	23	32	52.456	58.2318	55.3501	GGHGGTATRAAACTAATGGMATG	23	12	50.1309	57.8817	53.6858	384	488	508	0.1615	406	426	62	82	344	347	79	77	70	82	79	62	65	72	76	347	344	344	344	344	344	344	344	344	NV14332-PA	GB11701-PA	08951	LH11115-PA	06555	PB18600-PA
HOG4846_02_B	HOG4846	02	B	CATTAGTTTYATACCDCCKGAT	22	12	48.3723	56.3677	52.0315	ACCCATTTDATMACRTCRTG	20	24	46.232	55.9078	50.7328	288	580	666	0.1624	502	588	64	150	438	438	70	138	97	66	83	68	64	146	150	438	438	438	438	438	438	438	438	438	NV14332-PA	GB11701-PA	08951	LH11115-PA	06555	PB18600-PA
HOG4870_02_B	HOG4870	02	B	TTYCTCACSTTYCACATHCT	20	24	49.0503	55.9583	52.3015	CTYTTCTCKATVGTGAYCTG	20	24	45.6215	55.572	51.1166	576	392	519	0.1833	316	443	0	127	304	379	54	0	127	109	92	30	103	91	89	304	316	316	319	319	379	319	319	319	NV11754-PA	GB16750-PA	10582	LH22957-PA	02540	PB25014-PA
HOG4870_01_D	HOG4870	01	D	TTYCTCACSTTYCACATHCT	20	24	49.0503	55.9583	52.3015	CTVGGRCTYTTCTCKATVGTG	21	72	47.6503	60.5056	55.098	1728	400	527	0.1815	321	448	0	127	309	384	54	0	127	109	92	30	103	91	89	309	321	321	324	324	384	324	324	324	NV11754-PA	GB16750-PA	10582	LH22957-PA	02540	PB25014-PA
HOG4907_01_B	HOG4907	01	B	ATRCATTTYGTDGCYCCWGAAT	22	48	50.8209	60.9863	55.8074	TCWGGWCCRTAKAGCCTTTG	20	16	52.8686	57.7315	55.3104	768	594	945	0.1556	516	867	197	538	305	350	313	538	249	203	230	211	265	197	216	329	329	329	350	329	305	329	329	329	NV13661-PA	GB13190-PA	09452	LH20961-PA	03740	PB13667-PA
HOG4938_01_B	HOG4938	01	B	AGCTGYGTWATGGTTATYCG	20	8	50.8926	55.631	53.2642	TTRCTRTTRTCRCGYCTTCG	20	32	47.9652	62.6584	55.4101	256	778	1066	0.1706	702	990	341	629	361	361	356	395	629	469	374	341	381	359	358	361	361	361	361	361	361	361	361	361	NV18413-PA	GB14154-PA	07063	LH25243-PA	08690	PB18450-PA
HOG4941_05_D	HOG4941	05	D	TAGRGAAACDTGTAAAATACARAC	24	12	49.7049	55.0389	52.0369	CTYTCYTCRTCRAAYTGYTG	20	64	46.7655	58.2315	52.5402	768	583	770	0.1309	501	688	77	264	424	424	77	264	121	117	94	106	104	98	84	424	424	424	424	424	424	424	424	424	NV16231-PA	GB10074-PA	02689	LH25248-PA	08683	PB22122-PA
HOG4941_02_D	HOG4941	02	D	GAACAAACRGGTGGYGATAG	20	4	51.9117	57.4247	54.6819	TTCYATYTTRCADCGYTCYTC	21	96	47.0739	60.9578	53.7507	384	507	828	0.1219	428	749	106	421	322	328	106	113	348	281	421	279	243	253	228	322	328	328	328	328	328	328	328	328	NV16231-PA	GB10074-PA	02689	LH25248-PA	08683	PB22122-PA
HOG4941_03_C	HOG4941	03	C	GGKGCSAATAAYTTTGCVAC	20	24	52.4428	58.0889	55.5768	TGACTTTGAAGDGTAGCRTCTC	22	6	52.7172	57.1065	54.7223	144	720	1031	0.1295	638	949	219	530	416	419	228	219	465	369	530	371	332	354	327	419	419	416	419	419	419	419	419	419	NV16231-PA	GB10074-PA	02689	LH25248-PA	08683	PB22122-PA
HOG4941_06_B	HOG4941	06	B	TGYTATCTCAGGGACCACACT	21	2	54.7123	56.828	55.7702	ATHCCTAAHGACCAWACRTC	20	36	46.9707	55.7159	50.7685	72	497	657	0.1377	420	580	102	262	318	318	120	130	262	125	115	102	115	109	110	318	318	318	318	318	318	318	318	318	NV16231-PA	GB10074-PA	02689	LH25248-PA	08683	PB22122-PA
HOG4941_04_B	HOG4941	04	B	TAAAATACARACRCGMCAAT	20	8	48.1308	55.3179	51.7336	CTYTCYTCRTCRAAYTGYTG	20	64	46.7655	58.2315	52.5402	512	569	756	0.1348	493	680	77	264	416	416	77	264	121	117	94	106	104	98	84	416	416	416	416	416	416	416	416	416	NV16231-PA	GB10074-PA	02689	LH25248-PA	08683	PB22122-PA
HOG4941_01_B	HOG4941	01	B	AYTTTGCVACWATYAGGACRAC	22	48	50.6045	58.3085	54.8065	TGYTCYTCYTGHGCTTCCAT	20	24	52.1334	61.5803	56.4775	1152	745	1056	0.1326	667	978	219	530	445	448	228	219	465	369	530	371	332	354	327	448	448	445	448	448	448	448	448	448	NV16231-PA	GB10074-PA	02689	LH25248-PA	08683	PB22122-PA
HOG4968_01_B	HOG4968	01	B	AGYTAYTCYGCYTGGTTYGA	20	32	50.6037	60.9884	55.8253	GTYTCYTGYTCYGTCCARTC	20	32	50.3383	60.0069	55.176	1024	596	804	0.1942	520	728	0	196	520	535	0	0	196	88	128	120	107	115	119	520	523	532	535	526	535	535	532	532	NV13586-PA	GB17902-PA	04883	LH18154-PA	10783	PB11991-PA
HOG5002_01_B	HOG5002	01	B	GCYATWTCNCARTTYATACCAG	22	64	47.1482	57.9336	52.4737	TCTTCRCTRCTRTAWCCRTC	20	32	46.6339	59.011	52.9346	2048	673	719	0.1449	595	641	149	195	446	446	149	190	162	164	181	192	186	195	187	446	446	446	446	446	446	446	446	446	NV14640-PA	GB10456-PA	03287	LH14637-PA	09158	PB19352-PA
HOG5002_02_B	HOG5002	02	B	TGGTAYCGYTAYATGTTYCG	20	16	48.3657	57.4261	52.8996	CAYWCYTCHTCMARCCARTC	20	192	47.7086	60.25	53.6875	3072	941	978	0.1776	865	902	57	106	796	814	106	57	76	78	68	77	73	65	64	796	808	811	814	811	811	811	808	808	NV14640-PA	GB10456-PA	03287	LH14637-PA	09158	PB19352-PA
HOG5009_01_B	HOG5009	01	B	GAYYTRATGCARTATCCYGT	20	32	46.3716	56.6003	51.3575	CACCABTTBGGYAATTCHAC	20	54	47.7072	57.8659	53.2841	1728	767	891	0.2682	691	815	231	626	181	469	231	297	346	626	346	298	318	298	292	460	469	469	181	469	469	469	469	469	NV15305-PA	GB13182-PA	03296	LH17776-PA	09148	PB19351-PA
HOG5056_01_B	HOG5056	01	B	AAYCTYACTGCCGCMTGYAACT	22	16	55.1414	64.0709	59.6111	TTTTCBCCRCARGTGCTYTTCCA	23	24	56.0973	64.2785	60.4395	384	661	815	0.197	580	734	74	297	437	512	147	229	158	84	143	74	147	297	113	437	437	437	500	437	512	437	437	503	NV16507-PA	GB16135-PA	06926	LH24507-PA	07281	PB15857-PA
HOG5078_01_B	HOG5078	01	B	AYTTRCGRTTAATAGAAGAYCA	22	16	45.681	53.9894	49.895	GAYCTCATHGARTTRTGCAT	20	24	45.7379	56.0495	50.7958	384	740	830	0.2001	662	752	67	157	595	595	67	71	86	73	157	79	79	70	96	595	595	595	595	595	595	595	595	595	NV18802-PA	GB10488-PA	02299	LH24261-PA	09971	PB20124-PA
HOG5083_03_B	HOG5083	03	B	GAYTCYCARACAYTRCARGA	20	64	47.0964	59.7709	53.4192	YTCRTAYTCTTCAGCYTCYTG	21	32	49.3312	57.4142	53.4012	2048	796	850	0.1543	719	773	61	115	655	658	94	61	82	75	115	73	77	70	81	658	658	658	658	658	655	658	658	658	NV12556-PA	GB17948-PA	05711	LH18917-PA	11837	PB20145-PA
HOG5083_02_B	HOG5083	02	B	GAYAARCCDCCDCARATGTC	20	72	49.2463	62.5702	55.2297	ATCYCCTTCYCTGGCRATCA	20	8	53.5084	60.4877	56.993	576	789	851	0.1604	713	775	147	209	566	566	166	147	200	171	205	190	191	175	209	566	566	566	566	566	566	566	566	566	NV12556-PA	GB17948-PA	05711	LH18917-PA	11837	PB20145-PA
HOG5083_03_D	HOG5083	03	D	GAYTCYCARACAYTRCARGA	20	64	47.0964	59.7709	53.4192	YTCRTAYTCTTCAGCYTCYTG	21	32	49.3312	57.4142	53.4012	2048	798	852	0.1543	719	773	61	115	655	658	94	61	82	75	115	73	77	70	81	658	658	658	658	658	655	658	658	658	NV12556-PA	GB17948-PA	05711	LH18917-PA	11837	PB20145-PA
HOG5083_01_A	HOG5083	01	A	AAARGAYTTTGTHTCWGARGC	21	48	48.1078	55.6129	51.8202	CAYTCYTTRTTCATRTGATGRTC	23	32	46.6374	56.9457	51.8089	1536	990	1050	0.1543	910	970	129	189	778	781	167	129	170	147	189	156	158	148	162	781	781	781	781	781	778	781	781	781	NV12556-PA	GB17948-PA	05711	LH18917-PA	11837	PB20145-PA
HOG5119_01_A	HOG5119	01	A	GGDATYGTMGARGAGAGYGT	20	48	48.7398	60.8318	54.6399	TYTTCATYTTRTCCATGTGYTC	22	16	48.8782	56.4739	52.6778	768	622	888	0.1531	544	810	165	431	379	379	431	165	267	242	174	205	195	193	193	379	379	379	379	379	379	379	379	379	NV13976-PA	GB15919-PA	03902	LH21925-PA	02439	PB19885-PA
HOG5134_01_A	HOG5134	01	A	AGTAAAATGGGTYTWATGTC	20	4	46.2956	47.5467	46.9212	STRTTCCARTTWACTCCRTA	20	32	46.4052	54.0599	50.2673	128	592	653	0.1681	516	577	146	207	370	382	146	147	176	177	207	205	190	183	189	370	370	370	370	370	370	370	370	382	NV14162-PA	GB18880-PA	03935	LH11697-PA	00249	PB11053-PA
HOG5206_01_B	HOG5206	01	B	ATHTGGYTRGCTGCTCATTG	20	12	51.2442	58.9233	55.052	TCTTCYCTCATWGTKATYTCYTC	23	32	48.9946	57.1687	53.0729	384	589	888	0.135	510	809	158	457	352	352	422	358	428	172	177	158	161	430	457	352	352	352	352	352	352	352	352	352	NV14713-PA	GB13290-PA	13632	LH15836-PA	10274	PB18760-PA
HOG5206_01_A	HOG5206	01	A	ATHTGGYTRGCTGCTCATTG	20	12	51.2442	58.9233	55.052	TCTTCYCTCATWGTKATYTCYTC	23	32	48.9946	57.1687	53.0729	384	589	888	0.135	510	809	158	457	352	352	422	358	428	172	177	158	161	430	457	352	352	352	352	352	352	352	352	352	NV14713-PA	GB13290-PA	13632	LH15836-PA	10274	PB18760-PA
HOG5228_01_B	HOG5228	01	B	GCDTGCATAGARGATCATCA	20	6	50.8746	55.2164	52.6621	TTRAGCTCTTTGCCAATACTG	21	2	51.9963	54.3292	53.1627	12	428	428	0.1364	351	351	0	0	351	351	0	0	0	0	0	0	0	0	0	351	351	351	351	351	351	351	351	351	NV11577-PA	GB18967-PA	13022	LH11803-PA	04700	PB24566-PA
HOG5237_01_B	HOG5237	01	B	AARGAANTHAATCAYTGGAARGC	23	96	49.6691	58.2114	53.5768	GCAAGATGYTCRCTCATDGT	20	12	50.4211	58.427	54.3289	1152	634	671	0.2379	555	592	155	192	394	406	159	161	168	192	176	161	155	174	178	400	394	403	400	400	400	400	400	406	NV16048-PA	GB14835-PA	02020	LH14102-PA	06344	PB18802-PA
HOG5257_01_A	HOG5257	01	A	MACVAATAARTAYGGHTGYAGA	22	144	46.721	58.9133	52.9373	TAATTGGTCTARRTTGAARCT	21	8	47.0386	52.692	49.723	1152	738	864	0.1652	659	785	175	275	480	510	175	179	275	204	230	221	199	207	206	510	480	510	510	510	510	510	510	510	NV11593-PA	GB11874-PA	12839	LH10306-PA	01151	PB11688-PA
HOG5264_02_A	HOG5264	02	A	ACCRAGAGGCCTTAAACGTA	20	2	55.1259	57.086	56.106	CTTTCCTGAGCTGGATTCAC	20	1	54.1545	54.1545	54.1545	2	757	865	0.1795	681	789	78	173	596	635	154	173	89	115	93	114	79	78	81	635	602	599	599	602	596	602	608	608	NV50213-PA	GB16496-PA	09321	LH18598-PA	05699	PB14854-PA
HOG5264_01_D	HOG5264	01	D	ACCRAGAGGCCTTAAACGTA	20	2	55.1259	57.086	56.106	CAAYCTTTCCTGAGCTGGATTC	22	2	54.7195	56.8619	55.7907	4	763	871	0.1789	683	791	78	173	598	637	154	173	89	115	93	114	79	78	81	637	604	601	601	604	598	604	610	610	NV50213-PA	GB16496-PA	09321	LH18598-PA	05699	PB14854-PA
HOG5264_02_C	HOG5264	02	C	ACCRAGAGGCCTTAAACGTA	20	2	55.1259	57.086	56.106	CTTTCCTGAGCTGGATTCAC	20	1	54.1545	54.1545	54.1545	2	761	869	0.1795	681	789	78	173	596	635	154	173	89	115	93	114	79	78	81	635	602	599	599	602	596	602	608	608	NV50213-PA	GB16496-PA	09321	LH18598-PA	05699	PB14854-PA
HOG5284_01_C	HOG5284	01	C	ACWAAATGGGCBAARCAACA	20	12	49.7485	56.062	53.3894	TTYTCYTGYTGYTGATGWGT	20	32	48.4149	56.5484	52.4812	384	684	960	0.1977	604	880	216	492	325	388	216	431	385	227	295	226	237	492	489	388	325	388	388	388	388	388	388	388	NV13089-PA	GB17424-PA	13193	LH14245-PA	08229	PB19564-PA
HOG5331_01_B	HOG5331	01	B	CATTCVCATCARGTHTTACAYGT	23	36	49.7974	57.9858	54.0009	TGRTTWGCCTTATTVAGCCA	20	12	49.052	54.8142	52.3346	432	641	777	0.1223	562	698	198	334	364	364	312	198	254	255	244	334	256	251	241	364	364	364	364	364	364	364	364	364	NV16171-PA	GB17483-PA	11095	LH24815-PA	04242	PB16454-PA
HOG5366_01_A	HOG5366	01	A	GGTGCYTCYAGCTTGGGATC	20	4	56.15	61.0866	58.6147	GCTWCCRTCRTCACCRTTGA	20	16	53.8563	61.6583	57.8153	64	519	533	0.1296	443	457	81	95	362	362	81	86	95	83	87	89	89	87	85	362	362	362	362	362	362	362	362	362	NV14652-PA	GB12636-PA	05415	LH15655-PA	05200	PB19080-PA
HOG5377_01_D	HOG5377	01	D	CGWTTYAGRGCAGTTACHAG	20	24	48.6281	56.9259	52.6653	GGYTGACTBGGATTATGYTG	20	12	50.156	56.6569	53.7092	288	749	963	0.1184	671	885	334	548	337	337	334	483	521	444	470	459	548	497	455	337	337	337	337	337	337	337	337	337	NV13746-PA	GB16230-PA	00784	LH20371-PA	07471	PB11977-PA
HOG5389_03_D	HOG5389	03	D	TRAAYTGGYTRMGATAYTCRTG	22	128	46.5375	60.0079	53.2477	RAATTCVGATTTRCTWGGCAT	21	24	48.2819	55.7708	52.4967	3072	901	1048	0.1618	820	967	153	300	667	667	153	165	222	300	297	194	248	210	214	667	667	667	667	667	667	667	667	667	NV12262-PA	GB14113-PA	08299	LH20211-PA	08850	PB16333-PA
HOG5389_02_B	HOG5389	02	B	ARGAYAGYCGTATBGTRATTCG	22	48	49.3238	59.4775	54.7336	ATRAATTCVGATTTRCTWGGCAT	23	24	48.8203	57.4133	53.5363	1152	587	744	0.1737	506	663	67	224	439	439	73	67	131	224	204	99	155	123	116	439	439	439	439	439	439	439	439	439	NV12262-PA	GB14113-PA	08299	LH20211-PA	08850	PB16333-PA
HOG5389_01_A	HOG5389	01	A	AGAAYATGCCWAGYAAATCBGAAT	24	24	50.1073	58.5541	54.7287	TCRTTRTGHGGATTCCARTC	20	24	48.5258	59.3156	53.5995	576	663	852	0.2076	583	772	59	249	470	569	85	59	153	178	248	168	180	249	151	524	524	470	542	524	470	533	470	569	NV12262-PA	GB14113-PA	08299	LH20211-PA	08850	PB16333-PA
HOG5419_01_B	HOG5419	01	B	CHATYAGYAGRTTYGCHTGTCG	22	144	50.2056	63.678	56.6189	TTYTCYTGRCCCCARTCRTG	20	32	51.7703	62.1395	56.9679	4608	757	922	0.1739	679	844	150	315	529	535	315	155	172	154	150	266	178	156	151	529	529	529	535	529	529	529	529	529	NV16118-PA	GB16970-PA	08284	LH11980-PA	12579	PB16408-PA
HOG5420_03_D	HOG5420	03	D	TGGAGTCGCTYTAYATCGAG	20	4	52.2318	56.261	54.2467	TCTTTRTAYGAGCACATSGC	20	8	51.8011	57.2725	54.5708	32	762	896	0.1363	684	818	0	134	684	690	0	134	97	110	113	103	115	103	103	684	684	687	690	687	687	687	687	687	NV13941-PA	GB10264-PA	07919	LH11188-PA	08825	PB12893-PA
HOG5420_01_B	HOG5420	01	B	ATGGAGTCGCTYTAYATCGAG	21	4	53.0408	57.0091	55.0252	CCRTCSAGYTGCATCATYTC	20	16	53.1018	59.1053	56.1353	64	800	934	0.1332	723	857	0	134	723	729	0	134	97	110	113	103	115	103	103	723	723	726	729	726	726	726	726	726	NV13941-PA	GB10264-PA	07919	LH11188-PA	08825	PB12893-PA
HOG5420_04_B	HOG5420	04	B	TTCGCYTGGTTTAGCGAYCT	20	4	55.032	59.1749	57.1003	ACCATMGYRCACATYTCCGA	20	16	51.7445	62.2326	57.1561	64	656	890	0.1615	580	814	78	312	502	526	78	101	300	177	163	143	142	291	312	502	502	502	526	502	502	502	502	502	NV13941-PA	GB10264-PA	07919	LH11188-PA	08825	PB12893-PA
HOG5420_02_B	HOG5420	02	B	TAYGGGYTGCAGAAGCTGAAG	21	4	57.4011	61.8594	59.6382	ACCTTGCCNARCTCCTTRTC	20	16	51.5452	59.688	55.9084	64	413	553	0.1508	336	476	0	134	336	345	0	134	97	110	113	103	115	103	103	336	342	345	345	345	345	345	345	345	NV13941-PA	GB10264-PA	07919	LH11188-PA	08825	PB12893-PA
HOG5431_01_A	HOG5431	01	A	ATYCGTTAYCTNATYTCTTCCA	22	32	48.3285	55.5114	51.9126	AARTGGAGTGTGAARGAAAG	20	4	49.4839	53.1385	51.3098	128	841	965	0.1457	763	887	241	375	512	590	251	302	346	241	375	307	365	314	331	512	512	512	590	512	512	512	512	512	NV11069-PA	GB17876-PA	00239	LH11170-PA	07121	PB14553-PA
HOG5431_04_D	HOG5431	04	D	YCGTTAYCTNATYTCTTCCA	20	32	47.4148	53.956	50.7001	TTCATRGCRTTYAACATYTC	20	16	45.2165	54.4923	49.8782	512	657	799	0.1522	579	721	160	302	419	497	160	231	265	164	302	226	288	248	258	419	419	419	497	419	419	419	419	419	NV11069-PA	GB17876-PA	00239	LH11170-PA	07121	PB14553-PA
HOG5431_02_B	HOG5431	02	B	ATYCGTTAYCTNATYTCTTCCA	22	32	48.3285	55.5114	51.9126	ACAGAVAGAGCCATVGTCAT	20	9	51.1219	56.0988	54.2149	288	624	766	0.155	546	688	160	302	386	464	160	231	265	164	302	226	288	248	258	386	386	386	464	386	386	386	386	386	NV11069-PA	GB17876-PA	00239	LH11170-PA	07121	PB14553-PA
HOG5431_03_C	HOG5431	03	C	TYCGTTAYCTNATYTCTTCCA	21	32	47.7369	55.7496	51.7339	ACAGAVAGAGCCATVGTCAT	20	9	51.1219	56.0988	54.2149	288	627	769	0.155	546	688	160	302	386	464	160	231	265	164	302	226	288	248	258	386	386	386	464	386	386	386	386	386	NV11069-PA	GB17876-PA	00239	LH11170-PA	07121	PB14553-PA
HOG5440_02_A	HOG5440	02	A	GTWCARTTTCAAATWTGGGA	20	8	47.1622	50.6329	48.903	GCTTCAAATATACTRTGRTCA	21	4	46.1146	51.0711	48.5961	32	460	556	0.1466	383	479	68	164	315	315	76	77	68	78	164	74	81	74	75	315	315	315	315	315	315	315	315	315	NV16200-PA	GB19705-PA	09493	LH22337-PA	11860	PB15447-PA
HOG5440_01_C	HOG5440	01	C	AARATGTCACCHAAYGARAC	20	24	47.4281	55.5548	51.3885	CAACTTTRCTRAAYGCTTCA	20	8	46.9526	55.0521	51.0333	192	556	652	0.1386	476	572	68	164	408	408	76	77	68	78	164	74	81	74	75	408	408	408	408	408	408	408	408	408	NV16200-PA	GB19705-PA	09493	LH22337-PA	11860	PB15447-PA
HOG5440_02_B	HOG5440	02	B	GTWCARTTTCAAATWTGGGA	20	8	47.1622	50.6329	48.903	GCTTCAAATATACTRTGRTCA	21	4	46.1146	51.0711	48.5961	32	460	556	0.1466	383	479	68	164	315	315	76	77	68	78	164	74	81	74	75	315	315	315	315	315	315	315	315	315	NV16200-PA	GB19705-PA	09493	LH22337-PA	11860	PB15447-PA
HOG5440_03_D	HOG5440	03	D	TTYGTWCARTTTCAAATWTGGGA	23	16	50.4549	55.2554	52.8691	YGCTTCAAATATACTRTGRTCAT	23	8	48.4238	54.4778	51.4493	128	466	562	0.147	382	478	68	164	314	314	76	77	68	78	164	74	81	74	75	314	314	314	314	314	314	314	314	314	NV16200-PA	GB19705-PA	09493	LH22337-PA	11860	PB15447-PA
HOG5441_01_B	HOG5441	01	B	YTWCCRTCRGCYAAYATHGATC	22	192	47.782	61.5884	54.7132	ATCTACWGCRAGACTAGTAAC	21	4	49.9042	51.8562	50.8802	768	595	1014	0.1781	516	935	70	489	440	446	90	70	489	203	206	213	215	221	223	446	446	446	446	446	446	440	440	440	NV11053-PA	GB17889-PA	09487	LH22320-PA	06613	PB19596-PA
HOG5455_01_B	HOG5455	01	B	GGTAYAAYTCDGCTGGWCAAC	21	24	52.1954	59.0402	55.2264	TCYARRTCYCTBCCTCTYTG	20	96	47.9152	61.4896	54.6818	2304	523	1060	0.1543	446	983	0	537	446	473	0	346	537	354	430	400	412	433	462	446	446	446	473	446	446	446	446	446	NV15660-PA	GB15277-PA	02914	LH22263-PA	03618	PB12409-PA
HOG5496_01_B	HOG5496	01	B	GTKCCCATGTACATATCGGA	20	2	53.0212	55.9044	54.4628	TTRATRCCBGARAGCTGYTG	20	48	49.045	61.038	55.5093	96	641	1004	0.0905	565	928	159	522	406	406	522	159	169	207	194	191	197	198	203	406	406	406	406	406	406	406	406	406	NV17904-PA	GB13516-PA	08422	LH15150-PA	03670	PB17596-PA
HOG5509_01_C	HOG5509	01	C	GTDCAAAATCARATGCTYTC	20	12	47.2031	53.0962	49.7716	AATGWCCRTAWGCHARCCAAG	21	48	51.4077	58.9776	55.0962	576	891	1046	0.1921	810	965	313	454	491	575	319	346	313	390	357	447	454	403	334	491	500	500	497	500	518	500	500	575	NV15134-PA	GB18057-PA	04175	LH16702-PA	02694	PB22416-PA
HOG5509_02_B	HOG5509	02	B	TRGTDCAAAATCARATGCTYTC	22	24	49.8469	56.3843	52.8118	TAATAATARCATCCMACHGCAAAC	24	12	52.298	57.9711	54.7724	288	696	802	0.201	614	720	212	300	393	444	246	272	212	240	213	300	224	244	214	393	402	402	399	402	420	402	402	444	NV15134-PA	GB18057-PA	04175	LH16702-PA	02694	PB22416-PA
HOG5509_03_D	HOG5509	03	D	TTRGTDCAAAATCARATGCTYTC	23	24	49.3642	57.2285	52.9649	TAATAATARCATCCMACHGCA	21	12	49.318	55.7173	52.107	288	699	805	0.1997	617	723	212	300	396	447	246	272	212	240	213	300	224	244	214	396	405	405	402	405	423	405	405	447	NV15134-PA	GB18057-PA	04175	LH16702-PA	02694	PB22416-PA
HOG5567_01_B	HOG5567	01	B	WYTAGAYGCWCCYGGYCATA	20	64	52.3283	63.0652	57.5177	CCHGCTTCDACYTTDCCCAT	20	54	52.4944	63.5732	57.1285	3456	618	988	0.144	542	912	72	442	470	512	211	72	442	226	343	233	240	230	227	470	470	470	470	470	512	470	470	470	NV13589-PA	GB10073-PA	01905	LH14285-PA	06653	PB20297-PA
HOG5591_01_B	HOG5591	01	B	TGTCNTTYGTDAAYAGTATYGC	22	96	47.8706	58.3467	52.6958	STTTTVGCTGARTCTCCYTC	20	24	49.2642	56.3069	53.2836	2304	651	763	0.1888	573	685	146	258	427	427	183	218	258	147	202	152	146	153	153	427	427	427	427	427	427	427	427	427	NV10616-PA	GB11911-PA	11465	LH22942-PA	00980	PB26068-PA
HOG5592_02_B	HOG5592	02	B	AGATTYAAYTCYCATCCWGT	20	16	45.9834	52.5019	49.2404	CATWACRATAGATCTYGCTTCTC	23	8	50.5087	54.0022	52.2624	128	648	777	0.0998	569	698	246	375	323	323	246	372	328	366	318	375	330	367	336	323	323	323	323	323	323	323	323	323	NV10617-PA	GB15719-PA	11467	LH22948-PA	00981	PB26073-PA
HOG5592_07_B	HOG5592	07	B	TTTCARGARAAYTGGACVGA	20	24	49.1803	56.8522	53.4608	RTTRAATCTCGATTGGTCCTC	21	4	50.9669	54.2476	52.6184	96	505	871	0.1225	428	794	77	445	346	358	77	445	96	81	87	85	90	79	79	358	349	346	349	349	349	349	349	349	NV10617-PA	GB15719-PA	11467	LH22948-PA	00981	PB26073-PA
HOG5592_09_B	HOG5592	09	B	YTRAATAAAGACTGGAAAGAAG	22	4	47.3005	50.0632	48.6883	GTYARATCCATYCCRTGATC	20	16	47.582	55.679	51.6417	64	701	849	0.1143	623	771	246	394	377	377	246	393	346	365	321	394	340	382	360	377	377	377	377	377	377	377	377	377	NV10617-PA	GB15719-PA	11467	LH22948-PA	00981	PB26073-PA
HOG5592_04_C	HOG5592	04	C	AYAAYGAGGACCAATCGAGA	20	4	51.8695	56.5613	54.2472	TTAATGCMGAYACDACYTGC	20	24	48.6995	59.1721	53.8429	96	688	817	0.0961	608	737	246	375	362	362	246	372	328	366	318	375	330	367	336	362	362	362	362	362	362	362	362	362	NV10617-PA	GB15719-PA	11467	LH22948-PA	00981	PB26073-PA
HOG5592_05_C	HOG5592	05	C	TGCARAAYMGACTGAGGYTG	20	16	51.1358	59.8942	55.6668	RTTRAATCTCGATTGGTCCTC	21	4	50.9669	54.2476	52.6184	64	562	928	0.1192	481	847	77	445	399	411	77	445	96	81	87	85	90	79	79	411	402	399	402	402	402	402	402	402	NV10617-PA	GB15719-PA	11467	LH22948-PA	00981	PB26073-PA
HOG5592_08_A	HOG5592	08	A	YAAYGAGGACCAATCGAGAT	20	4	52.6641	55.5128	54.1018	GCATWACRATAGATCTYGCTTCTC	24	8	53.2522	56.5486	54.9067	32	665	794	0.1002	585	714	246	375	339	339	246	372	328	366	318	375	330	367	336	339	339	339	339	339	339	339	339	339	NV10617-PA	GB15719-PA	11467	LH22948-PA	00981	PB26073-PA
HOG5592_01_A	HOG5592	01	A	AAYTRAATAAAGACTGGAAAGAAGA	25	4	50.3371	53.7982	52.0692	GTYARATCCATYCCRTGATC	20	16	47.582	55.679	51.6417	64	703	851	0.0992	622	770	246	394	376	376	246	393	346	365	321	394	340	382	360	376	376	376	376	376	376	376	376	376	NV10617-PA	GB15719-PA	11467	LH22948-PA	00981	PB26073-PA
HOG5592_06_A	HOG5592	06	A	TTTCARGARAAYTGGACVGA	20	24	49.1803	56.8522	53.4608	ARTTRAATCTCGATTGGTCCTC	22	4	51.6174	54.8295	53.2369	96	506	872	0.1145	428	794	77	445	346	358	77	445	96	81	87	85	90	79	79	358	349	346	349	349	349	349	349	349	NV10617-PA	GB15719-PA	11467	LH22948-PA	00981	PB26073-PA
HOG5592_03_D	HOG5592	03	D	AGATTYAAYTCYCATCCWGT	20	16	45.9834	52.5019	49.2404	TWACRATAGATCTYGCTTCTC	21	8	48.4822	53.6277	51.068	128	648	777	0.0998	569	698	246	375	323	323	246	372	328	366	318	375	330	367	336	323	323	323	323	323	323	323	323	323	NV10617-PA	GB15719-PA	11467	LH22948-PA	00981	PB26073-PA
HOG5692_01_A	HOG5692	01	A	TTYTCYAGYTTTCGYATGGC	20	16	49.5311	59.4662	54.5082	ATYTGTATRTTYTCRAAWGTCCA	23	32	47.7954	54.3893	51.1021	512	542	545	0.1963	463	466	0	0	463	466	0	0	0	0	0	0	0	0	0	466	463	463	463	463	463	463	463	463	NV10966-PA	GB19898-PA	01887	LH18222-PA	04344	PB24681-PA
HOG5692_02_B	HOG5692	02	B	TTYTCYAGYTTTCGYATGGC	20	16	49.5311	59.4662	54.5082	CRTTRCACATYAAATTRTCYARCCA	25	64	48.5543	61.5284	55.1116	1024	676	679	0.1872	595	598	0	0	595	598	0	0	0	0	0	0	0	0	0	598	595	595	595	595	595	595	595	595	NV10966-PA	GB19898-PA	01887	LH18222-PA	04344	PB24681-PA
HOG5694_01_A	HOG5694	01	A	RGANAAYATGRARGTRTTCCG	21	128	45.6049	59.0746	52.4482	AARTCHGTCATYTCCATCAT	20	12	48.3033	54.1075	50.7611	1536	879	895	0.1846	802	818	70	82	730	736	74	72	74	76	70	71	82	73	73	730	730	730	736	736	736	736	736	736	NV50125-PA	GB12545-PA	04840	LH18193-PA	04353	PB26128-PA
HOG5742_01_B	HOG5742	01	B	GCWTGYCTTCARCAATGGAT	20	8	52.1817	57.4451	54.8137	GAGCRTTTTGAATRAATATYACYCT	25	16	48.6578	56.4696	52.5777	128	567	1027	0.1489	486	946	143	603	343	343	603	187	259	143	191	247	501	237	235	343	343	343	343	343	343	343	343	343	NV14859-PA	GB19739-PA	00275	LH12893-PA	07398	PB16775-PA
HOG5742_01_A	HOG5742	01	A	GCWTGYCTTCARCAATGGAT	20	8	52.1817	57.4451	54.8137	GAGCRTTTTGAATRAATATYACYCT	25	16	48.6578	56.4696	52.5777	128	567	1027	0.1489	486	946	143	603	343	343	603	187	259	143	191	247	501	237	235	343	343	343	343	343	343	343	343	343	NV14859-PA	GB19739-PA	00275	LH12893-PA	07398	PB16775-PA
HOG5768_01_A	HOG5768	01	A	ACDGTHAARGTDTGGAATGC	20	54	48.6019	58.1581	52.4521	GCWACCCAAATRCWAGWTTG	20	16	48.7973	55.0298	51.9384	864	823	849	0.1645	747	773	143	169	604	607	165	165	154	154	163	143	167	167	169	604	607	604	604	604	604	604	604	604	NV18368-PA	GB11672-PA	11817	LH15906-PA	04705	PB24551-PA
HOG5768_02_A	HOG5768	02	A	CAAWCTWGYATTTGGGTWGC	20	16	48.7973	55.0298	51.9384	AARCARTCRTTYTCRTCYTG	20	64	45.9619	58.0796	52.0751	1024	571	634	0.1781	495	558	82	196	355	466	159	137	185	82	164	170	196	157	157	361	358	373	466	367	367	355	367	367	NV18368-PA	GB11672-PA	11817	LH15906-PA	04705	PB24551-PA
HOG5768_03_C	HOG5768	03	C	TATGCHAARGAYARRGARCA	20	96	45.9812	59.7789	52.5976	GCWACCCAAATRCWAGWTTG	20	16	48.7973	55.0298	51.9384	1536	746	772	0.1668	666	692	143	169	523	526	165	165	154	154	163	143	167	167	169	523	526	523	523	523	523	523	523	523	NV18368-PA	GB11672-PA	11817	LH15906-PA	04705	PB24551-PA
HOG5802_01_B	HOG5802	01	B	GTRATYGCYATGACBTGTAC	20	24	47.2994	57.1911	52.4788	TGWCCYTGRTAYTTRTCRAC	20	64	45.8172	56.516	51.1922	1536	734	823	0.1848	658	747	0	89	658	658	89	0	0	0	0	0	0	0	0	658	658	658	658	658	658	658	658	658	NV11299-PA	GB19403-PA	14118	LH24757-PA	08648	PB24399-PA
HOG5831_01_A	HOG5831	01	A	TCWGGTAGACCAATHAARTGYGT	23	24	52.8309	59.0172	55.5891	CCMACDAGWATCATTGGWGC	20	24	51.2528	57.4105	54.2082	576	668	891	0.1213	589	812	288	511	301	301	315	288	511	472	501	506	464	472	458	301	301	301	301	301	301	301	301	301	NV14230-PA	GB17936-PA	12119	LH23269-PA	04291	PB13486-PA
HOG5904_01_C	HOG5904	01	C	AARCAYTATTTRGATGAATCYAC	23	16	45.675	54.6008	50.1446	RTGYTGYTTATARTAHCGTTC	21	48	45.2113	54.3917	49.6332	768	749	965	0.1424	665	881	145	361	520	529	165	361	269	145	210	185	171	190	207	520	520	520	520	520	520	520	520	529	NV11526-PA	GB16348-PA	08698	LH19858-PA	00171	PB19854-PA
HOG5938_01_B	HOG5938	01	B	AYGTRGAAAATCTTGGHATAC	21	12	46.0677	54.0691	49.7802	CTKAGWAYYTCRACTARAGC	20	64	45.0211	54.877	49.8193	768	490	596	0.2309	413	519	81	331	188	332	90	135	91	87	94	102	81	175	331	332	332	332	332	332	332	332	299	188	NV11995-PA	GB11070-PA	01214	LH13041-PA	01629	PB14391-PA
HOG5938_03_D	HOG5938	03	D	TAYGTRGAAAATCTTGGHATAC	22	12	47.3546	55.6374	51.1726	GGYAAAAGDGGAATGTAWAC	20	12	46.1958	53.1956	49.4976	144	469	575	0.2427	389	495	81	331	164	308	90	135	91	87	94	102	81	175	331	308	308	308	308	308	308	308	275	164	NV11995-PA	GB11070-PA	01214	LH13041-PA	01629	PB14391-PA
HOG5938_02_A	HOG5938	02	A	AYGTRGAAAATCTTGGHATA	20	12	45.5034	54.0556	49.4772	GGYAAAAGDGGAATGTAWAC	20	12	46.1958	53.1956	49.4976	144	466	572	0.2419	390	496	81	331	165	309	90	135	91	87	94	102	81	175	331	309	309	309	309	309	309	309	276	165	NV11995-PA	GB11070-PA	01214	LH13041-PA	01629	PB14391-PA
HOG5970_01_A	HOG5970	01	A	ACCTAGTCTHAAGGTWTCCAC	21	6	50.6915	54.0014	51.9658	AAYACYTCAGAGCTYACAGT	20	8	48.6029	55.7553	52.1836	48	559	853	0.1466	482	776	67	361	415	418	339	67	188	361	250	224	233	249	266	418	415	415	415	415	415	415	415	415	NV14386-PA	GB16454-PA	06035	LH25100-PA	01557	PB14701-PA
HOG5970_03_C	HOG5970	03	C	TTCRTCSTAYATATTCAGCAC	21	8	48.1008	54.0467	51.1139	TTGAAYACYTCAGAGCTYACA	21	8	49.6344	56.4326	53.0374	64	497	791	0.152	415	709	67	361	348	351	339	67	188	361	250	224	233	249	266	351	348	348	348	348	348	348	348	348	NV14386-PA	GB16454-PA	06035	LH25100-PA	01557	PB14701-PA
HOG5970_04_B	HOG5970	04	B	YTACCTAGTCTHAAGGTWTCCAC	23	12	51.7425	55.2747	53.1614	TTGAAYACYTCAGAGCTYACAG	22	8	51.1402	57.7383	54.4432	96	564	858	0.1462	483	777	67	361	416	419	339	67	188	361	250	224	233	249	266	419	416	416	416	416	416	416	416	416	NV14386-PA	GB16454-PA	06035	LH25100-PA	01557	PB14701-PA
HOG5970_02_D	HOG5970	02	D	TACCTAGTCTHAAGGTWTCCAC	22	6	52.3501	55.6006	53.6007	TTGAAYACYTCAGAGCTYACAG	22	8	51.1402	57.7383	54.4432	48	565	859	0.1462	483	777	67	361	416	419	339	67	188	361	250	224	233	249	266	419	416	416	416	416	416	416	416	416	NV14386-PA	GB16454-PA	06035	LH25100-PA	01557	PB14701-PA
HOG6008_02_C	HOG6008	02	C	TAYMGWGARRRTGGATATCG	20	64	46.137	57.9049	51.892	TGATTTCCWARAYGAGAWCCT	21	16	48.5527	53.6371	51.1113	1024	870	1031	0.1965	789	950	205	386	564	636	225	242	237	299	343	386	205	291	276	564	564	564	564	564	564	636	564	564	NV12618-PA	GB18176-PA	04899	LH18179-PA	10796	PB22513-PA
HOG6008_01_A	HOG6008	01	A	GARRRTGGATATCGWCARGA	20	32	49.2501	56.6914	52.6527	TTCYTGATTTCCWARAYGAGA	21	16	48.3068	54.9714	51.6511	512	864	1025	0.1967	787	948	205	386	562	634	225	242	237	299	343	386	205	291	276	562	562	562	562	562	562	634	562	562	NV12618-PA	GB18176-PA	04899	LH18179-PA	10796	PB22513-PA
HOG6034_01_D	HOG6034	01	D	DCARGGAATWGARTTYTGGTC	21	48	48.9405	56.7341	52.7652	ATCRTTRTAYTGRGCRCGAT	20	32	47.87	60.5324	54.2729	1536	942	945	0.1993	863	866	0	83	782	866	0	0	0	0	0	83	0	0	0	866	863	866	863	866	782	866	866	866	NV18213-PA	GB16423-PA	04102	LH22052-PA	03039	PB13197-PA
HOG6041_01_D	HOG6041	01	D	ACVAAYTGCTTYATMTGCTG	20	24	47.6039	55.8609	52.0342	ACRTGRAARTCYTTRTCCAT	20	32	45.3234	56.203	50.7877	768	654	880	0.1491	576	802	224	450	352	352	385	224	231	239	450	246	256	268	271	352	352	352	352	352	352	352	352	352	NV12925-PA	GB11453-PA	10012	LH22085-PA	02591	PB14069-PA
HOG6066_01_B	HOG6066	01	B	WATYAGACATTCNCGHTGGT	20	48	49.1449	58.1876	53.2818	ATRTCYTCYTGYTGYTCYTG	20	64	46.5328	59.7478	53.124	3072	601	1025	0.1772	525	949	73	497	452	452	73	74	285	334	497	76	222	213	208	452	452	452	452	452	452	452	452	452	NV10830-PA	GB13665-PA	15581	LH16668-PA	08002	PB22537-PA
HOG6094_01_B	HOG6094	01	B	AAAGGBGAYASDAAAGGWCG	20	72	50.365	59.333	54.6886	GGRCTAACTTGYTCRTCDATCA	22	24	50.2609	59.7911	54.9498	1728	611	611	0.1795	533	533	0	0	533	533	0	0	0	0	0	0	0	0	0	533	533	533	533	533	533	533	533	533	NV17547-PA	GB13548-PA	11928	LH10810-PA	12826	PB19736-PA
HOG6106_06_A	HOG6106	06	A	ARGCGAGCATTCCAACMACG	20	4	57.8837	60.787	59.3423	GKATRAGACCATTGGCAGTG	20	4	51.8511	56.7205	54.2854	16	627	847	0.1868	551	771	99	262	434	509	262	99	249	101	143	117	122	125	117	509	452	434	452	455	455	455	455	455	NV13753-PA	GB13637-PA	02226	LH12336-PA	10015	PB15607-PA
HOG6106_02_A	HOG6106	02	A	AAGTMATTGTYCGAGCAGGT	20	4	52.355	56.5793	54.4655	GTRTGRAACCTCCARCTYTG	20	16	50.0484	58.3539	54.2007	64	553	723	0.1995	477	647	77	314	333	402	77	84	159	122	99	103	116	228	314	402	393	396	396	396	396	396	396	333	NV13753-PA	GB13637-PA	02226	LH12336-PA	10015	PB15607-PA
HOG6106_05_C	HOG6106	05	C	ARGCGAGCATTCCAACMACG	20	4	57.8837	60.787	59.3423	AGGKATRAGACCATTGGCAGTG	22	4	54.8504	59.2772	57.0635	16	633	853	0.1868	551	771	99	262	434	509	262	99	249	101	143	117	122	125	117	509	452	434	452	455	455	455	455	455	NV13753-PA	GB13637-PA	02226	LH12336-PA	10015	PB15607-PA
HOG6106_01_C	HOG6106	01	C	AAGTMATTGTYCGAGCAGGT	20	4	52.355	56.5793	54.4655	CRTGCCTYTGRAACCACATC	20	8	53.5806	59.133	56.3601	32	586	756	0.1959	506	676	77	314	362	431	77	84	159	122	99	103	116	228	314	431	422	425	425	425	425	425	425	362	NV13753-PA	GB13637-PA	02226	LH12336-PA	10015	PB15607-PA
HOG6106_07_D	HOG6106	07	D	ATTCCAACMACGGGAAGCACT	21	2	57.5966	59.3912	58.4939	ACCTGCTCGRACAATKACTTG	21	4	53.696	57.6687	55.6809	8	686	906	0.1805	606	826	99	262	489	564	262	99	249	101	143	117	122	125	117	564	507	489	510	513	513	513	513	513	NV13753-PA	GB13637-PA	02226	LH12336-PA	10015	PB15607-PA
HOG6106_03_D	HOG6106	03	D	AAGTMATTGTYCGAGCAGGT	20	4	52.355	56.5793	54.4655	RTCTCKGTCYTCTAAGTACT	20	8	46.9487	52.4701	49.7313	32	785	1012	0.1817	707	934	151	447	487	556	151	205	334	313	281	260	279	383	447	556	547	550	550	550	550	550	550	487	NV13753-PA	GB13637-PA	02226	LH12336-PA	10015	PB15607-PA
HOG6106_04_D	HOG6106	04	D	AARTTGGARACRTTRTTACGHATG	24	48	49.5043	59.3396	54.1491	CAGTGCTTCCCGTKGTTGGAAT	22	2	59.3032	61.0364	60.1698	96	604	1056	0.1755	520	972	197	606	300	372	220	226	258	197	606	242	213	263	263	300	366	372	366	366	366	366	366	366	NV13753-PA	GB13637-PA	02226	LH12336-PA	10015	PB15607-PA
HOG6106_08_B	HOG6106	08	B	CCRTCCACTGCCAATGGTCT	20	2	57.4065	59.8016	58.604	TCRTGCCTYTGRAACCACATC	21	8	55.4038	60.7669	58.0885	16	653	826	0.1904	576	749	77	314	435	501	77	84	159	122	99	103	116	228	314	501	492	495	498	498	498	498	498	435	NV13753-PA	GB13637-PA	02226	LH12336-PA	10015	PB15607-PA
HOG6166_01_D	HOG6166	01	D	ACHGGRTCYTTYATGATWCG	20	48	47.6005	57.1891	51.9799	CTRTCYTCYTCRTCYTGATC	20	32	46.0044	57.0334	51.5283	1536	761	928	0.3081	683	850	145	226	535	673	145	226	190	160	195	158	157	167	163	538	535	658	646	655	661	643	661	673	NV11318-PA	GB17050-PA	11400	LH18302-PA	01892	PB14887-PA
HOG6166_02_A	HOG6166	02	A	VWGTCARYTARTHATGGGAT	20	144	45.1126	54.7768	49.4634	CTRTCYTCYTCRTCYTGATC	20	32	46.0044	57.0334	51.5283	4608	715	882	0.3178	639	806	145	226	491	629	145	226	190	160	195	158	157	167	163	494	491	614	602	611	617	599	617	629	NV11318-PA	GB17050-PA	11400	LH18302-PA	01892	PB14887-PA
HOG6166_01_B	HOG6166	01	B	ACHGGRTCYTTYATGATWCG	20	48	47.6005	57.1891	51.9799	CTRTCYTCYTCRTCYTGATC	20	32	46.0044	57.0334	51.5283	1536	759	926	0.3081	683	850	145	226	535	673	145	226	190	160	195	158	157	167	163	538	535	658	646	655	661	643	661	673	NV11318-PA	GB17050-PA	11400	LH18302-PA	01892	PB14887-PA
HOG6176_01_C	HOG6176	01	C	GAYAAACCNATAAGYTTYCAAGT	23	32	47.2213	55.9972	51.8525	CCTTCWATTTCCATRTCYAAWCG	23	16	49.6033	56.2189	52.9306	512	641	791	0.1552	555	705	80	230	475	475	85	199	230	193	84	103	83	82	80	475	475	475	475	475	475	475	475	475	NV14385-PA	GB19041-PA	01730	LH13957-PA	12853	PB26045-PA
HOG6184_01_B	HOG6184	01	B	CATAYAAGATTTAYCAYTTAGCWAG	25	16	46.7064	53.3407	50.0374	CCRAACCATYTRAAYTCACA	20	16	47.7575	55.0742	51.4304	256	599	837	0.1491	518	756	136	374	382	382	162	149	210	136	144	146	374	146	147	382	382	382	382	382	382	382	382	382	NV12055-PA	GB10590-PA	01274	LH23720-PA	11902	PB26007-PA
HOG6196_01_D	HOG6196	01	D	GTTCRGARGAYAARCTAGTC	20	16	46.1412	55.7477	50.9616	GATTRTTVGCTARRAGTATBGC	22	72	46.591	56.7328	52.2603	1152	660	710	0.1538	580	630	151	201	429	429	163	178	201	151	172	182	159	156	177	429	429	429	429	429	429	429	429	429	NV12787-PA	GB15481-PA	04454	LH19062-PA	00739	PB25983-PA
HOG6208_02_D	HOG6208	02	D	CTCTAYTCGATCATYTACGT	20	4	47.823	50.7413	49.2816	ARTARTYSTCYTTCTCYTCG	20	64	46.1162	55.2967	50.7231	256	580	1008	0.2025	502	930	67	495	435	435	67	73	495	302	298	235	365	362	347	435	435	435	435	435	435	435	435	435	NV13882-PA	GB16316-PA	09333	LH17348-PA	05915	PB13869-PA
HOG6208_01_B	HOG6208	01	B	BCTCTAYTCGATCATYTACGT	21	12	49.7794	53.7575	51.7607	YARTARTYSTCYTTCTCYTCG	21	128	47.444	57.1453	52.3146	1536	580	1008	0.2025	502	930	67	495	435	435	67	73	495	302	298	235	365	362	347	435	435	435	435	435	435	435	435	435	NV13882-PA	GB16316-PA	09333	LH17348-PA	05915	PB13869-PA
HOG6233_06_A	HOG6233	06	A	TGTGGGATYTRTAYTTYATGCAAG	24	16	50.7143	57.6221	54.1768	CCWGCRTTRTAYTGTTCDGC	20	48	50.5135	60.0282	54.899	768	517	562	0.1739	437	482	66	111	368	371	81	111	75	93	73	81	68	98	66	371	371	371	371	368	371	371	371	371	NV14608-PA	GB13735-PA	00319	LH17915-PA	13374	PB20650-PA
HOG6233_01_D	HOG6233	01	D	AAGATCGHTAYACDCAYATG	20	36	44.6318	56.8515	50.1319	ADBTCTTGATCRTCRTCTATAC	22	36	46.5794	54.2814	50.3837	1296	509	565	0.1939	429	485	73	109	352	376	73	77	109	93	79	85	78	79	79	376	352	376	376	376	376	376	376	373	NV14608-PA	GB13735-PA	00319	LH17915-PA	13374	PB20650-PA
HOG6233_04_D	HOG6233	04	D	TGGGATYTRTAYTTYATGCAAGC	23	16	50.6996	57.8821	54.3003	CCWGCRTTRTAYTGTTCDGC	20	48	50.5135	60.0282	54.899	768	517	562	0.1842	436	481	66	111	367	370	81	111	75	93	73	81	68	98	66	370	370	370	370	367	370	370	370	370	NV14608-PA	GB13735-PA	00319	LH17915-PA	13374	PB20650-PA
HOG6233_08_D	HOG6233	08	D	TTAGTATAGAYGAYGATCAAGA	22	4	47.087	51.8274	49.4723	GGWATAAGRAAYYTRTCCATRTC	23	64	45.7134	56.2315	50.8555	256	543	723	0.1732	460	640	138	318	322	322	161	318	180	169	168	141	162	151	138	322	322	322	322	322	322	322	322	322	NV14608-PA	GB13735-PA	00319	LH17915-PA	13374	PB20650-PA
HOG6233_05_B	HOG6233	05	B	TGGGATYTRTAYTTYATGCAAGC	23	16	50.6996	57.8821	54.3003	TTRTAYTGTTCDGCWGGYCT	20	48	48.9843	59.0731	53.6252	768	509	554	0.1761	430	475	66	111	361	364	81	111	75	93	73	81	68	98	66	364	364	364	364	361	364	364	364	364	NV14608-PA	GB13735-PA	00319	LH17915-PA	13374	PB20650-PA
HOG6233_02_B	HOG6233	02	B	AGATCGHTAYACDCAYATGGT	21	36	47.352	58.5408	52.3797	CWADBTCTTGATCRTCRTCTATAC	24	72	47.8922	56.3708	51.9914	2592	508	564	0.1855	427	483	73	109	350	374	73	77	109	93	79	85	78	79	79	374	350	374	374	374	374	374	374	371	NV14608-PA	GB13735-PA	00319	LH17915-PA	13374	PB20650-PA
HOG6233_07_C	HOG6233	07	C	TGTGGGATYTRTAYTTYATGCAAG	24	16	50.7143	57.6221	54.1768	TTRTAYTGTTCDGCWGGYCT	20	48	48.9843	59.0731	53.6252	768	515	560	0.1756	431	476	66	111	362	365	81	111	75	93	73	81	68	98	66	365	365	365	365	362	365	365	365	365	NV14608-PA	GB13735-PA	00319	LH17915-PA	13374	PB20650-PA
HOG6233_03_C	HOG6233	03	C	AGTATAGAYGAYGATCAAGA	20	4	45.6282	50.7536	48.2086	TTDGGWATAAGRAAYYTRTCCAT	23	96	45.9367	56.8423	51.1542	384	546	726	0.1633	463	643	138	318	325	325	161	318	180	169	168	141	162	151	138	325	325	325	325	325	325	325	325	325	NV14608-PA	GB13735-PA	00319	LH17915-PA	13374	PB20650-PA
HOG6236_01_C	HOG6236	01	C	ACYTTRGTTCAAGCRATGGT	20	8	49.7878	56.4035	53.1005	CGTTCRACTAATTGRAARCAATG	23	8	50.9144	56.1525	53.5377	64	466	635	0.1371	383	552	73	242	310	310	73	188	242	182	191	207	190	209	195	310	310	310	310	310	310	310	310	310	NV16747-PA	GB11775-PA	00327	LH17910-PA	00644	PB20660-PA
HOG6236_08_A	HOG6236	08	A	YTTRGTTCAAGCRATGGTWAC	21	16	50.1039	55.3701	52.7585	ARACANGGTAAAGCWCGTTC	20	16	52.1449	55.8328	53.8652	256	475	644	0.1335	398	567	73	242	325	325	73	188	242	182	191	207	190	209	195	325	325	325	325	325	325	325	325	325	NV16747-PA	GB11775-PA	00327	LH17910-PA	00644	PB20660-PA
HOG6236_04_B	HOG6236	04	B	TAYTAYACTCAYTGYTCKGA	20	32	45.8086	57.4057	51.6518	YTCDGTWACCATYGCTTGAAC	21	24	52.4388	57.2245	54.4467	768	737	847	0.1357	660	770	137	247	523	523	137	157	172	146	175	169	232	229	247	523	523	523	523	523	523	523	523	523	NV16747-PA	GB11775-PA	00327	LH17910-PA	00644	PB20660-PA
HOG6236_05_B	HOG6236	05	B	TTRGTTCAAGCRATGGTWAC	20	8	49.35	54.4089	51.8869	NGGTAAAGCWCGTTCRACTA	20	16	52.7111	57.4039	55.0967	128	469	638	0.135	393	562	73	242	320	320	73	188	242	182	191	207	190	209	195	320	320	320	320	320	320	320	320	320	NV16747-PA	GB11775-PA	00327	LH17910-PA	00644	PB20660-PA
HOG6236_06_B	HOG6236	06	B	YCAATTAGTYGAACGWGCTTTAC	23	8	53.1386	55.8169	54.4867	GGAGGCATWGCTARRTCRTG	20	16	51.7674	58.9763	55.2434	128	514	1074	0.1811	435	995	142	504	293	491	142	205	295	504	201	183	212	216	213	293	485	398	491	485	485	485	485	485	NV16747-PA	GB11775-PA	00327	LH17910-PA	00644	PB20660-PA
HOG6236_07_B	HOG6236	07	B	YGAYYTAGCWATGCCTCCHGA	21	48	54.1673	62.7929	57.9318	HGCATCTTCHGGDGAATCCAT	21	27	53.6688	60.6492	56.3452	1296	560	605	0.1726	482	527	142	187	340	340	142	187	169	146	144	177	150	148	146	340	340	340	340	340	340	340	340	340	NV16747-PA	GB11775-PA	00327	LH17910-PA	00644	PB20660-PA
HOG6236_04_D	HOG6236	04	D	TAYTAYACTCAYTGYTCKGA	20	32	45.8086	57.4057	51.6518	YTCDGTWACCATYGCTTGAAC	21	24	52.4388	57.2245	54.4467	768	739	849	0.1357	660	770	137	247	523	523	137	157	172	146	175	169	232	229	247	523	523	523	523	523	523	523	523	523	NV16747-PA	GB11775-PA	00327	LH17910-PA	00644	PB20660-PA
HOG6236_02_D	HOG6236	02	D	ARGAAATGGAYGADTGGTATC	21	12	49.0888	54.3688	51.4772	GGRTTYAAYTCRCARCTYTG	20	64	46.4557	59.3806	52.9586	768	701	1042	0.1456	622	963	224	565	398	398	224	313	291	565	262	279	288	278	284	398	398	398	398	398	398	398	398	398	NV16747-PA	GB11775-PA	00327	LH17910-PA	00644	PB20660-PA
HOG6236_03_D	HOG6236	03	D	TAYGCRACTYTKAGRGARTG	20	64	48.0046	60.4234	54.2591	GGATACCAHTCRTCCATTTCYTC	23	12	52.6207	57.9654	55.0441	768	686	1073	0.1728	605	992	133	415	472	670	133	267	415	267	274	288	264	295	270	472	664	577	670	664	664	664	664	664	NV16747-PA	GB11775-PA	00327	LH17910-PA	00644	PB20660-PA
HOG6239_01_B	HOG6239	01	B	YCAYTAYAGCGTRGAYTGCG	20	32	51.8591	61.5598	56.7536	TTCCABAYYTCGCACARRCA	20	48	51.4742	61.8851	56.67	1536	696	759	0.1362	620	683	0	63	620	620	63	0	0	0	0	0	0	0	0	620	620	620	620	620	620	620	620	620	NV14430-PA	GB14534-PA	03762	LH23683-PA	02501	PB20439-PA
HOG6273_01_B	HOG6273	01	B	CCRTCBTTYATWGTACCWTA	20	48	45.6956	54.7175	50.4492	GTYTCWARATGRTGYTGCAT	20	32	47.9782	56.326	52.1541	1536	635	674	0.2367	559	598	0	84	514	577	84	0	0	0	0	0	0	0	0	514	565	571	577	568	559	565	562	559	NV16856-PA	GB10532-PA	10091	LH22215-PA	10570	PB11141-PA
HOG6287_01_D	HOG6287	01	D	AAYTKAAAACVGAACARGARAG	22	48	46.9819	56.0702	51.9298	TCTTTATCRACRTCYTCRTG	20	16	46.8916	55.7871	51.3908	768	459	813	0.2227	379	733	75	432	298	304	75	89	124	111	136	95	432	116	108	304	301	298	301	298	298	301	298	298	NV13975-PA	GB16217-PA	11707	LH24487-PA	11337	PB11444-PA
HOG6287_02_A	HOG6287	02	A	YTKAAAACVGAACARGARAG	20	48	45.3844	54.0839	50.1972	TCTTTATCRACRTCYTCRTG	20	16	46.8916	55.7871	51.3908	768	455	809	0.2227	379	733	75	432	298	304	75	89	124	111	136	95	432	116	108	304	301	298	301	298	298	301	298	298	NV13975-PA	GB16217-PA	11707	LH24487-PA	11337	PB11444-PA
HOG6300_01_B	HOG6300	01	B	CCVATWCATCAYATGRAAGC	20	24	47.7481	55.0913	51.7184	AAYRAATTCYATTGCYCTYTG	21	32	45.5511	56.8071	51.2917	768	663	792	0.2843	586	715	129	258	454	457	157	185	253	129	258	180	235	229	237	457	457	457	457	457	454	457	454	454	NV17146-PA	GB12235-PA	06493	LH18430-PA	06231	PB12315-PA
HOG6308_01_D	HOG6308	01	D	ATGGARACWATYTAYGAYTTRGGA	24	64	49.3688	58.8289	54.1254	RCAATCYTCYTCYTCRCATCT	21	32	49.0884	59.1607	54.0948	2048	677	897	0.1664	594	814	0	216	594	609	0	185	216	131	182	205	159	134	132	594	594	594	594	594	609	594	594	594	NV14499-PA	GB11557-PA	11639	LH17008-PA	07781	PB12335-PA
HOG6343_01_B	HOG6343	01	B	GCYTTYGCHATWATYATGCT	20	48	47.1072	56.2683	51.5894	GTYTCCATCTCRTCCATYTC	20	8	49.9335	54.975	52.4581	384	716	870	0.1606	640	794	78	232	562	562	78	232	104	104	86	84	79	83	84	562	562	562	562	562	562	562	562	562	NV12173-PA	GB14817-PA	03412	LH13058-PA	03012	PB24117-PA
HOG6343_03_B	HOG6343	03	B	GTWYTRGTCACATTYAAYGC	20	32	45.5457	55.7097	50.7889	GAAATHGACATACCRCTRTC	20	12	45.725	54.8277	50.1914	384	474	686	0.1633	398	610	76	288	322	322	167	160	288	80	85	80	76	87	82	322	322	322	322	322	322	322	322	322	NV12173-PA	GB14817-PA	03412	LH13058-PA	03012	PB24117-PA
HOG6343_01_A	HOG6343	01	A	GCYTTYGCHATWATYATGCT	20	48	47.1072	56.2683	51.5894	GTYTCCATCTCRTCCATYTC	20	8	49.9335	54.975	52.4581	384	716	870	0.1606	640	794	78	232	562	562	78	232	104	104	86	84	79	83	84	562	562	562	562	562	562	562	562	562	NV12173-PA	GB14817-PA	03412	LH13058-PA	03012	PB24117-PA
HOG6343_02_D	HOG6343	02	D	GCYTTYGCHATWATYATGCT	20	48	47.1072	56.2683	51.5894	TCCATCTCRTCCATYTCRCT	20	8	51.653	58.3797	55.0401	384	715	869	0.1606	637	791	78	232	559	559	78	232	104	104	86	84	79	83	84	559	559	559	559	559	559	559	559	559	NV12173-PA	GB14817-PA	03412	LH13058-PA	03012	PB24117-PA
HOG6407_02_A	HOG6407	02	A	ATGGTDGARGATGARACYGT	20	24	48.8549	57.6122	53.1152	GGRAACATRCTBGATATTGC	20	12	47.9469	55.2101	51.8733	288	558	965	0.2343	482	889	74	552	307	442	74	175	142	162	167	163	147	552	522	442	307	340	322	337	328	340	337	337	NV18919-PA	GB15558-PA	05330	LH16500-PA	10335	PB17647-PA
HOG6407_01_D	HOG6407	01	D	AAYTTYATGGTDGARGATGA	20	24	45.3108	54.7297	49.905	GGRAACATRCTBGATATTGC	20	12	47.9469	55.2101	51.8733	288	566	973	0.2325	488	895	74	552	313	448	74	175	142	162	167	163	147	552	522	448	313	346	328	343	334	346	343	343	NV18919-PA	GB15558-PA	05330	LH16500-PA	10335	PB17647-PA
HOG6506_01_A	HOG6506	01	A	AATCAYAATCACKWYCAYGAGA	22	32	48.0091	58.1366	53.3796	CTTCCCTAAAYACTAAYTCRGTCA	24	8	50.7515	56.7632	53.7702	256	781	895	0.2179	699	813	0	0	699	813	0	0	0	0	0	0	0	0	0	705	699	777	762	771	813	765	768	762	NV18435-PA	GB15334-PA	09348	LH17648-PA	12769	PB13900-PA
HOG6506_03_B	HOG6506	03	B	YAATCAYAATCACKWYCAYGA	21	64	46.3569	57.2831	52.1948	ATCTTCCCTAAAYACTAAYTCRGTC	25	8	51.2206	57.1585	54.202	512	784	898	0.2171	702	816	0	0	702	816	0	0	0	0	0	0	0	0	0	708	702	780	765	774	816	768	771	765	NV18435-PA	GB15334-PA	09348	LH17648-PA	12769	PB13900-PA
HOG6506_02_D	HOG6506	02	D	AATCAYAATCACKWYCAYGAGA	22	32	48.0091	58.1366	53.3796	GATCRTCCATCACRGAACTA	20	4	51.1332	56.2595	53.7099	128	666	780	0.2392	586	700	0	0	586	700	0	0	0	0	0	0	0	0	0	592	586	664	649	658	700	652	655	649	NV18435-PA	GB15334-PA	09348	LH17648-PA	12769	PB13900-PA
HOG6555_01_B	HOG6555	01	B	YACCATCAAYKCSTCCATCA	20	16	52.3916	58.5831	55.3807	ATRAGATAATGGGCKATBCCG	21	12	50.6278	58.7482	54.8634	192	834	1018	0.1383	757	941	374	571	370	418	571	481	402	421	394	427	374	391	384	370	370	370	370	370	373	418	373	373	NV15586-PA	GB13931-PA	06942	LH17879-PA	01423	PB24234-PA
HOG6561_02_D	HOG6561	02	D	ATGAACGARGTBGTSWGCAT	20	24	53.6982	58.1445	56.0821	TCGTTRTTYACYTTCACCAT	20	8	48.5971	55.9318	52.2695	192	412	412	0.138	334	334	0	0	334	334	0	0	0	0	0	0	0	0	0	334	334	334	334	334	334	334	334	334	NV50244-PA	GB15285-PA	07227	LH19666-PA	01696	PB10854-PA
HOG6561_01_C	HOG6561	01	C	ATGAACGARGTBGTSWGCAT	20	24	53.6982	58.1445	56.0821	RAGRACRATYTGRAASGARTC	21	128	48.2453	57.7621	53.0705	3072	538	538	0.1309	457	457	0	0	457	457	0	0	0	0	0	0	0	0	0	457	457	457	457	457	457	457	457	457	NV50244-PA	GB15285-PA	07227	LH19666-PA	01696	PB10854-PA
HOG6602_01_B	HOG6602	01	B	GACTTYTGYTAYACKTCKCA	20	32	45.6543	57.8762	51.847	TTRTAYTTBACCCARTTCATMAC	23	48	45.9165	55.9496	51.3223	1536	464	709	0.1335	385	630	72	317	313	313	317	107	121	72	73	96	82	75	73	313	313	313	313	313	313	313	313	313	NV16033-PA	GB11323-PA	03013	LH22716-PA	04081	PB19045-PA
HOG6627_01_B	HOG6627	01	B	TGGGCWYTRACRAAYATAGC	20	32	48.9536	57.9352	53.362	GCYTCTTTWCGRAYACTTTC	20	16	47.9576	55.0474	51.4995	512	854	1043	0.1654	778	967	189	378	589	601	191	189	232	224	378	261	217	217	234	589	589	589	589	589	589	601	589	589	NV15408-PA	GB15853-PA	06959	LH24780-PA	04800	PB19227-PA
HOG6639_01_B	HOG6639	01	B	CATATCAYACMYTDGATGTWGA	22	48	46.0128	55.9932	50.8822	GCTTTNGTDTCMGARATTCG	20	48	47.7611	57.4737	52.7839	2304	778	850	0.1841	700	772	222	336	427	478	222	283	248	336	229	229	298	239	238	478	478	478	436	478	478	427	478	478	NV13121-PA	GB10750-PA	11099	LH24810-PA	05406	PB25722-PA
HOG6686_01_A	HOG6686	01	A	AARATGTTYAARGARGCYGARGA	23	64	50.8855	61.5094	56.1801	CYTGTTCRTGYTCBGGRTCA	20	48	50.8223	62.0135	56.8706	3072	627	796	0.1321	548	717	173	342	375	375	173	203	342	185	288	196	190	188	192	375	375	375	375	375	375	375	375	375	NV14267-PA	GB13654-PA	04954	LH15530-PA	08908	PB25490-PA
HOG6768_02_B	HOG6768	02	B	GCWCAYATGGGAATGTTYAC	20	8	49.7889	55.707	52.7613	TTCCAYCTRTTRTTWCCYTTGT	22	32	47.3728	57.0831	52.2441	256	748	884	0.1628	670	806	80	216	590	590	88	113	80	90	82	81	102	216	199	590	590	590	590	590	590	590	590	590	NV12315-PA	GB19359-PA	10371	LH19363-PA	04708	PB18795-PA
HOG6768_01_A	HOG6768	01	A	GCWCAYATGGGAATGTTYAC	20	8	49.7889	55.707	52.7613	CCYTGRTARTCYTCYTCRTC	20	64	46.5826	58.855	52.7159	512	619	755	0.1641	543	679	80	216	463	463	88	113	80	90	82	81	102	216	199	463	463	463	463	463	463	463	463	463	NV12315-PA	GB19359-PA	10371	LH19363-PA	04708	PB18795-PA
HOG6768_03_A	HOG6768	03	A	RGARGTYTGYTTYGCYTGYGT	21	128	51.4781	64.2945	57.8841	TCNGTDGGRTGTTGCATCAT	20	24	52.7391	60.8775	56.6921	3072	506	642	0.1627	429	565	80	216	349	349	88	113	80	90	82	81	102	216	199	349	349	349	349	349	349	349	349	349	NV12315-PA	GB19359-PA	10371	LH19363-PA	04708	PB18795-PA
HOG6844_01_A	HOG6844	01	A	ACYGCCTTTGTRATGGTYAT	20	8	49.8689	57.2794	53.59	CKCCAWATMACATAWGCCAT	20	16	47.8098	55.1433	51.505	128	532	755	0.2419	456	679	122	399	244	337	195	122	175	153	182	151	399	161	248	334	334	337	337	334	337	280	331	244	NV13134-PA	GB14371-PA	04114	LH25102-PA	01564	PB13155-PA
HOG6844_03_B	HOG6844	03	B	TGGATWACYGCCTTTGTRATGGT	23	8	54.4379	58.6748	56.5607	CHCKCCAWATMACATAWGCCAT	22	48	50.5965	59.5013	54.8738	384	540	763	0.2413	459	682	122	399	247	340	195	122	175	153	182	151	399	161	248	337	337	340	340	337	340	283	334	247	NV13134-PA	GB14371-PA	04114	LH25102-PA	01564	PB13155-PA
HOG6844_02_C	HOG6844	02	C	TGGATWACYGCCTTTGTRATG	21	8	51.3423	56.0447	53.6989	CKCCAWATMACATAWGCCAT	20	16	47.8098	55.1433	51.505	128	542	765	0.2398	461	684	122	399	249	342	195	122	175	153	182	151	399	161	248	339	339	342	342	339	342	285	336	249	NV13134-PA	GB14371-PA	04114	LH25102-PA	01564	PB13155-PA
HOG6871_01_B	HOG6871	01	B	AATACYGTSAAATGYGTWGC	20	16	49.1668	55.895	52.5583	TTCCAYACHGCYTGATCRTC	20	24	50.8167	60.6431	55.3391	384	458	884	0.1276	382	808	78	504	304	304	78	264	176	208	395	212	257	504	494	304	304	304	304	304	304	304	304	304	NV11143-PA	GB17196-PA	06481	LH24391-PA	00547	PB16545-PA
HOG6871_02_B	HOG6871	02	B	YTHGAACGCCTRCTYAYWTATGC	23	96	51.1816	61.786	56.6482	CYTCRTADACTCTGGACATWGC	22	24	51.0086	58.1133	54.547	2304	457	538	0.1289	376	457	75	156	301	301	75	88	114	156	148	146	84	88	78	301	301	301	301	301	301	301	301	301	NV11143-PA	GB17196-PA	06481	LH24391-PA	00547	PB16545-PA
HOG6873_01_D	HOG6873	01	D	MARGATTGGGAATGGCTBCA	20	12	52.8267	58.2793	55.7231	TCTCTRTCYTCRTTRAAHCCACT	23	48	49.7249	60.2708	54.8264	576	812	978	0.151	731	897	232	398	499	526	232	335	366	308	398	371	387	380	390	499	499	499	526	499	499	499	499	499	NV11014-PA	GB17845-PA	06731	LH19559-PA	07494	PB17893-PA
HOG6889_01_B	HOG6889	01	B	AGYCCTWCRAAWCTYRTCACRAT	23	128	50.0351	61.078	55.7333	TTSACCAYYTGDCCCATYTC	20	48	52.0697	59.9851	55.3785	6144	728	1061	0.1774	649	982	138	471	511	511	161	138	164	300	203	241	215	471	461	511	511	511	511	511	511	511	511	511	NV18749-PA	GB12526-PA	08406	LH19368-PA	10236	PB18792-PA
HOG6917_01_A	HOG6917	01	A	ATGCCVTTCTACACRGTCTA	20	6	52.8325	57.9765	55.6042	CYTCGCTYTTCTTCTGCATRTC	22	8	53.5345	58.9491	56.2396	48	472	536	0.1466	394	458	0	64	394	394	64	0	0	0	0	0	0	0	0	394	394	394	394	394	394	394	394	394	NV12291-PA	GB14509-PA	10554	LH22810-PA	08083	PB23502-PA
HOG6917_02_D	HOG6917	02	D	CTSTGCGAYYTVTGGCTSTC	20	48	54.2323	61.7388	58.1408	CYTCGCTYTTCTTCTGCATRTC	22	8	53.5345	58.9491	56.2396	384	420	484	0.1494	340	404	0	64	340	340	64	0	0	0	0	0	0	0	0	340	340	340	340	340	340	340	340	340	NV12291-PA	GB14509-PA	10554	LH22810-PA	08083	PB23502-PA
HOG6917_03_B	HOG6917	03	B	TGCCVTTCTACACRGTCTAC	20	6	52.1032	57.0098	54.7424	CYTCGCTYTTCTTCTGCATRTC	22	8	53.5345	58.9491	56.2396	48	471	535	0.1469	393	457	0	64	393	393	64	0	0	0	0	0	0	0	0	393	393	393	393	393	393	393	393	393	NV12291-PA	GB14509-PA	10554	LH22810-PA	08083	PB23502-PA
HOG7007_01_C	HOG7007	01	C	AYTTTGATGCVAARCCYATGA	21	24	50.2822	58.2454	54.616	ACYTTWCCHARHGACCACAT	20	72	48.7505	59.0368	53.1535	1728	687	856	0.1491	606	775	79	248	527	527	248	81	115	79	129	107	104	96	98	527	527	527	527	527	527	527	527	527	NV17933-PA	GB17549-PA	02571	LH12014-PA	02396	PB17525-PA
HOG7007_02_D	HOG7007	02	D	YATAGTDGAYACWCCWGGWAT	21	96	47.7785	55.1881	51.4225	YTGYTCBCKTTGDATTTGATC	21	72	47.4399	58.1959	52.9084	6912	894	1045	0.1377	814	965	267	418	547	547	407	418	351	267	340	288	280	301	309	547	547	547	547	547	547	547	547	547	NV17933-PA	GB17549-PA	02571	LH12014-PA	02396	PB17525-PA
HOG7036_01_D	HOG7036	01	D	TTTGTCWGYGKGTGCCTTGT	20	8	55.3575	60.1108	57.7322	GCTTCRGTATCNGTRTCRCTA	21	32	50.9958	61.4652	56.2949	256	541	916	0.1663	462	837	141	516	315	321	150	161	291	141	151	149	152	516	496	321	321	318	321	315	321	318	321	321	NV15295-PA	GB18142-PA	05045	LH21463-PA	02785	PB16804-PA
HOG7036_02_A	HOG7036	02	A	TTTGTCWGYGKGTGCCTTGT	20	8	55.3575	60.1108	57.7322	TTCATRGTWGCTTCRGTATCNGT	23	32	51.1833	59.2464	55.2414	256	548	923	0.166	469	844	141	516	322	328	150	161	291	141	151	149	152	516	496	328	328	325	328	322	328	325	328	328	NV15295-PA	GB18142-PA	05045	LH21463-PA	02785	PB16804-PA
HOG7036_02_B	HOG7036	02	B	TTTGTCWGYGKGTGCCTTGT	20	8	55.3575	60.1108	57.7322	TTCATRGTWGCTTCRGTATCNGT	23	32	51.1833	59.2464	55.2414	256	548	923	0.166	469	844	141	516	322	328	150	161	291	141	151	149	152	516	496	328	328	325	328	322	328	325	328	328	NV15295-PA	GB18142-PA	05045	LH21463-PA	02785	PB16804-PA
HOG7058_01_B	HOG7058	01	B	TTTTCWCCNGTYTCATGGGA	20	16	52.9964	57.5815	55.2943	TCRTTATCYTTYAAYTGCCAAAT	23	16	48.9773	56.594	52.8014	256	544	827	0.1422	465	748	115	429	319	355	170	310	158	429	171	115	146	154	157	319	319	319	319	319	355	319	319	319	NV12373-PA	GB16990-PA	10902	LH21035-PA	08724	PB15166-PA
HOG7058_01_D	HOG7058	01	D	TTTTCWCCNGTYTCATGGGA	20	16	52.9964	57.5815	55.2943	TCRTTATCYTTYAAYTGCCAAAT	23	16	48.9773	56.594	52.8014	256	546	829	0.1422	465	748	115	429	319	355	170	310	158	429	171	115	146	154	157	319	319	319	319	319	355	319	319	319	NV12373-PA	GB16990-PA	10902	LH21035-PA	08724	PB15166-PA
HOG7122_03_D	HOG7122	03	D	TWGTYGGTTTYATHTCBGCTA	21	72	49.5185	58.7718	54.5528	YTTRTGYGTYTGRTGATGCA	20	32	49.0063	58.7255	53.9212	2304	812	1037	0.2154	733	958	169	457	501	627	193	190	218	169	281	203	424	413	457	540	627	534	579	534	534	534	534	501	NV10588-PA	GB11663-PA	04621	LH15329-PA	06993	PB18071-PA
HOG7122_02_A	HOG7122	02	A	GTYGGTTTYATHTCBGCTAT	20	36	46.1435	55.632	51.3344	CTYTGCATHGTCATRTTRCG	20	24	47.597	58.1123	52.767	864	442	682	0.2141	366	606	57	347	259	352	107	57	151	88	196	126	347	132	132	259	352	259	304	259	259	259	259	259	NV10588-PA	GB11663-PA	04621	LH15329-PA	06993	PB18071-PA
HOG7122_01_B	HOG7122	01	B	ATGTTYAGRTTYGATTAYCCTC	22	16	47.0146	55.4951	51.2717	ARAGTYCTYTGCATHGTCAT	20	24	48.5607	55.5666	51.9614	384	575	796	0.1955	497	718	88	347	371	464	206	129	151	88	196	126	347	132	132	371	464	371	416	371	371	371	371	371	NV10588-PA	GB11663-PA	04621	LH15329-PA	06993	PB18071-PA
HOG7229_01_D	HOG7229	01	D	ATMTGCYTGATHCTSTTCTTCGT	23	24	52.1657	58.3907	55.09	GYGCCTTRTARCTVGTYTTCCA	22	48	51.0758	62.1517	57.1148	1152	614	648	0.1887	531	565	0	92	439	565	0	0	0	0	0	0	0	92	0	565	565	565	565	565	565	565	439	565	NV14431-PA	GB12431-PA	03765	LH23681-PA	02503	PB20432-PA
HOG7229_03_B	HOG7229	03	B	TMTGCYTGATHCTSTTCTTCG	21	24	51.9936	58.1553	54.8674	CCTTRTARCTVGTYTTCCAKATCTC	25	48	49.9132	59.5277	55.1502	1152	608	642	0.19	526	560	0	92	434	560	0	0	0	0	0	0	0	92	0	560	560	560	560	560	560	560	434	560	NV14431-PA	GB12431-PA	03765	LH23681-PA	02503	PB20432-PA
HOG7229_02_A	HOG7229	02	A	TGCYTGATHCTSTTCTTCGT	20	12	51.1329	55.7927	53.2557	TRTGRAAYCTRTGRAAGATGCA	22	32	49.5763	58.6284	54.1659	384	564	598	0.1968	486	520	0	92	394	520	0	0	0	0	0	0	0	92	0	520	520	520	520	520	520	520	394	520	NV14431-PA	GB12431-PA	03765	LH23681-PA	02503	PB20432-PA
[truncated: 8 more columns]

## Sheet: Sequencing primer(s) (tails)
Tail number	Sequence of forward primer (5' -> 3')	Length	Tm (° C)	Sequence of reverse primer (5' -> 3')	Length	Tm (° C)
A	CAGTAGGTGCGTATGTCA	18	49.9	TGGTCAGTGGCTATTCGT	18	50.9	36
B	CGCTCATACACTTGGTTC	18	49.7	TCAGTCATCCTCACTTCG	18	50.3	36
C	ATACTAACTGGTGGAGCGAG	20	52.6	TCACTACATTACCGTATGAC	20	48.6	40
D	TCGGTCACATTGGGCTACT	19	54.5	CCTTGGGTCTTCGGCTTGA	19	56.5	38
